# Supplementary material for: Relationship between blood urea nitrogen and 28-day all-cause mortality in patients with acute pulmonary edema: a retrospective analysis of the MIMIC-IV database
Source: Front Cardiovasc Med. 2025 Aug 5;12:1569218. doi: 10.3389/fcvm.2025.1569218 (PMC12392113; doi:10.3389/fcvm.2025.1569218)
Supplement: Supplementary file 1 [file Datasheet1.csv]

subject_id	hadm_id	stay_id	gender	dod	admittime	dischtime	los_hospital	admission_age	hospital_expire_flag	hospstay_seq	first_hosp_stay	icu_intime	icu_outtime	los_icu	icustay_seq	first_icu_stay	anchor_age	admission_type	admission_location	language	marital_status	insurance	race	discharge_location	heart_rate_min	heart_rate_max	heart_rate_mean	sbp_min	sbp_max	sbp_mean	dbp_min	dbp_max	dbp_mean	mbp_min	mbp_max	mbp_mean	resp_rate_min	resp_rate_max	resp_rate_mean	temperature_min	temperature_max	temperature_mean	spo2_min	spo2_max	spo2_mean	glucose_mean	hematocrit_min	hematocrit_max	hemoglobin_min
10002428	28662225	33987268	0		2156/4/12 14:16	2156/4/29 16:26	17.09027778	81.28023186	0	1	t	2156/4/12 16:24	2156/4/17 15:57	4.98	1	t	80	EW EMER.	EMERGENCY ROOM	English	WIDOWED	Medicare	1	SKILLED NURSING FACILITY	100	135	110.3877551	73	122	95.28571429	19	90	51.91836735	38	92	62.10204082	18	34	24.44897959	37	39.39	37.94454545	90	100	97.46938776	120	28.7	32.3	9.3
10007795	28477357	31921355	0		2136/4/10 20:33	2136/5/2 16:35	21.83472222	53.27613541	0	1	t	2136/4/22 18:01	2136/4/23 19:13	1.05	1	t	53	URGENT	TRANSFER FROM HOSPITAL	English	SINGLE	Medicare	1	CHRONIC/LONG TERM ACUTE CARE	93	123	106.6	124	164	143.88	60	114	71.4	78	121	88.44	17	29	21.96153846	36.39	37.56	37.08333333	91	100	94.84	162	23.7	24.9	7.6
10008454	20291550	31959184	0		2110/11/30 6:31	2110/12/10 15:53	10.39027778	26.9124677	0	1	t	2110/11/30 17:11	2110/12/5 16:48	4.98	1	t	26	EW EMER.	EMERGENCY ROOM	English	SINGLE	Private	1	HOME HEALTH CARE	92	133	112.12	116	167	136.9230769	55	83	66.15384615	72	105	84.46153846	13	27	19.16	36.44	37.61	36.94285714	77	100	95.48	204.8	29.5	35.4	10.4
10010888	20162667	33318955	1		2174/1/9 22:19	2174/1/27 16:00	17.73680556	43.02444916	0	1	t	2174/1/9 0:21	2174/1/18 0:48	9.02	1	t	43	EW EMER.	TRANSFER FROM HOSPITAL	English	SINGLE	Private	1	HOME HEALTH CARE	97	128	105.6538462	113	141	127.04	71	97	80.72	83	102	89.68	19	32	25.08	36.33	38.28	37.14727273	91	99	94.80769231	187.2903226	34.1	50.6	12.6
10015186	23922627	32286205	0		2123/11/5 21:56	2123/11/23 10:41	17.53125	78.84577866	0	1	t	2123/11/5 21:57	2123/11/15 13:14	9.64	1	t	78	EW EMER.	TRANSFER FROM HOSPITAL	English		Medicare	3	REHAB	64	82	71.65	92	177	123.85	53	86	65	66	119	85.76190476	13	25	16.95454545	34.1	37.6	36.595	84	100	95.66666667	147.2941176	22.2	31.8	7.1
10022017	22342963	39497668	1		2189/9/10 0:00	2189/9/16 15:00	6.625	59.68995351	0	1	t	2189/9/10 10:05	2189/9/14 21:27	4.47	1	t	59	SURGICAL SAME DAY ADMISSION	PHYSICIAN REFERRAL	English	SINGLE	Private	1	HOME HEALTH CARE	76	105	92.19354839	88	112	101.1176471	45	63	55.70588235	60	79	69.32352941	12	30	17.625	37	37	37	93	100	98.38709677	119.5	28.4	38.4	9.8
10022808	28320966	31485767	1		2120/3/13 0:00	2120/3/20 17:32	7.730555556	76.19712957	0	1	t	2120/3/13 9:31	2120/3/16 17:21	3.33	1	t	76	SURGICAL SAME DAY ADMISSION	PHYSICIAN REFERRAL	English	SINGLE	Medicare	1	SKILLED NURSING FACILITY	64	83	70.64705882	93	131	109.4117647	43	66	47.94117647	58	87	64.52941176	18	21	20.08823529	35.7	37.6	37.18235294	97	100	98.29411765	144.8421053	23.2	27.4	7.7
10032409	22851103	36698870	0	2133/10/1	2128/10/11 22:06	2128/10/17 17:33	5.810416667	75.77876267	0	1	t	2128/10/11 23:31	2128/10/12 21:26	0.91	1	t	73	EW EMER.	EMERGENCY ROOM	English	DIVORCED	Medicare	2	HOME HEALTH CARE	62	105	86.63636364	110	165	135.6818182	47	133	76.54545455	66	136	89.90909091	17	34	22.59090909	35.33	37.5	36.52833333	95	100	97.04545455	325.6666667	34.5	34.8	11.8
10049833	20762302	31896570	1		2168/5/24 16:43	2168/5/30 12:05	5.806944444	32.39616618	0	1	t	2168/5/24 16:44	2168/5/27 17:20	3.03	1	t	32	URGENT	TRANSFER FROM HOSPITAL	English	SINGLE	Private	1	HOME	101	127	110.2333333	138	210	165.8518519	67	101	85.11111111	90	136	105.7037037	10	30	18	37.83	39.39	38.39625	90	97	94.33333333	118	34	39.7	11.4
10075857	22400336	32813762	0	2161/3/28	2161/3/19 4:15	2161/3/28 17:00	9.53125	66.21130397	1	1	t	2161/3/19 6:16	2161/3/27 15:56	8.4	1	t	66	EW EMER.	WALK-IN/SELF REFERRAL	English	SINGLE	Medicare	1	DIED	75	126	112.4137931	82	147	117.7407407	53	79	67.52777778	60	99.5	83.09090909	17	56	29.50847458	35.61	37.39	36.63666667	92	100	98.25	188.25	28.9	44	9.9
10076543	24519254	33461770	0		2187/3/14 19:25	2187/3/28 18:00	13.94097222	78.19934462	0	1	t	2187/3/21 13:55	2187/3/22 16:18	1.1	1	t	78	EW EMER.	EMERGENCY ROOM	English	WIDOWED	Medicare	1	REHAB	57	87	77.78571429	112	188	143.2166667	39	71.5	52.08333333	63	105	82.43333333	11	19	14.60714286	35.72	37.72	36.71428571	92	100	97.03571429	172.8	28.4	28.4	9.6
10080865	21598361	34903848	0		2137/5/26 18:36	2137/6/2 15:00	6.85	61.39911894	0	1	t	2137/5/28 21:30	2137/5/31 13:30	2.67	1	t	61	OBSERVATION ADMIT	PHYSICIAN REFERRAL	English	MARRIED	Private	3	HOME	83	110	92.45833333	85	131	98.78846154	32	103	58.78846154	49	110	68	10	32	17.88888889	36.72	37.56	37.08875	86	99	95.69565217	133.3333333	26.1	36.8	7.9
10101447	25142068	35490197	1		2135/3/21 23:30	2135/4/5 12:45	14.55208333	74.21897582	0	1	t	2135/3/22 0:22	2135/3/27 11:18	5.46	1	t	74	EW EMER.	EMERGENCY ROOM	English	MARRIED	Medicare	1	REHAB	81	115	97.40740741	89	153	117.5769231	42	119	59.38461538	58	126	74.84615385	13	33	22.30769231	36.9	39.44	38.1647619	94	100	99.26923077	155.5	36.5	37.3	12
10104730	23949226	33077547	0		2179/11/20 19:24	2179/12/13 14:00	22.775	69.88655832	0	1	t	2179/11/26 10:20	2179/12/1 18:07	5.32	1	t	69	URGENT	TRANSFER FROM HOSPITAL	English	SINGLE	Medicare	1	REHAB	70	91	79.62857143	72	135	101.4166667	41	70	52.58333333	50	91	67.61111111	13.5	28	17.17647059	35.6	37.1	36.5030303	98	100	99.72727273	112.6	25.8	31.5	8.6
10110133	26765864	37358695	1		2165/8/25 17:32	2165/9/13 11:25	18.74513889	28.64814713	0	1	t	2165/8/26 1:43	2165/8/27 18:45	1.71	1	t	28	OBSERVATION ADMIT	EMERGENCY ROOM	English	SINGLE	Private	1	HOME HEALTH CARE	89	134	115.2380952	105	160	139.7272727	51	90	73.81818182	71	101	88.54545455	17	28	22.68181818	35.72	39.39	37.86769231	95	100	97.45	119	36.3	36.3	12.6
10117230	26293431	30685878	0		2145/3/30 10:30	2145/4/8 16:20	9.243055556	60.24213398	0	1	t	2145/4/2 16:50	2145/4/6 22:05	4.22	1	t	60	SURGICAL SAME DAY ADMISSION	PHYSICIAN REFERRAL	English		Private	3	REHAB	60	93	72.96153846	98	157	121.1	44	69.5	55.94	60	91	76.2962963	10	23	14.98076923	36.28	39.22	37.5425	94	100	97.5	122.8	24.5	26.7	9.3
10126201	20376756	30033055	1	2153/3/15	2153/3/14 7:53	2153/3/15 4:30	0.859027778	50.1980289	1	1	t	2153/3/14 9:36	2153/3/15 6:29	0.87	1	t	50	URGENT	TRANSFER FROM HOSPITAL	English	MARRIED	Private	1	DIED	70	153	139.48	70	114	92.1	54	88	69.06	60	94	75.36	22	34	32.28	36.7	40	38.46428571	86	100	96.2	452.5833333	36.7	46.7	12.1
10134576	20719485	31991047	0		2159/10/30 23:51	2159/12/9 15:08	39.63680556	78.82956985	0	1	t	2159/11/14 6:19	2159/11/17 22:11	3.66	1	t	78	EW EMER.	TRANSFER FROM HOSPITAL	English	WIDOWED	Medicare	1	SKILLED NURSING FACILITY	88	157	118.4857143	73	125	96.75	45	93	67.6875	54	97	73.9375	10	25	16.62857143	36.28	36.89	36.62	91	99	94.77142857	131.6666667	31.5	33	10.6
10138283	24344107	35587385	0	2160/3/14	2159/6/24 2:25	2159/6/26 16:00	2.565972222	87.47667216	0	1	t	2159/6/24 3:20	2159/6/24 15:35	0.51	1	t	87	EW EMER.	TRANSFER FROM HOSPITAL	Arabic	WIDOWED	Medicare	1	HOME HEALTH CARE	74	100	86.33333333	103	142	119.5	38	81	53.57142857	58	95	72.21428571	11	25	19.33333333	36.11	36.5	36.26	92	100	95.8	120	34	34.9	10.9
10140662	23576573	34029169	0		2166/9/27 23:41	2166/10/27 14:44	29.62708333	57.73919978	0	1	t	2166/9/29 20:50	2166/10/3 15:21	3.77	1	t	57	EW EMER.	WALK-IN/SELF REFERRAL	English	MARRIED	Private	3	HOME	92	112	102.5925926	80	123	102.12	53	78	65.4	62	88	76.68	24	49	33.14814815	36.78	37.56	37.1875	84	100	93.25	147	22.6	24.1	7.6
10141559	28232836	33989064	1	2168/2/29	2167/8/10 3:02	2167/8/21 13:51	11.45069444	82.60436201	0	1	t	2167/8/10 4:02	2167/8/13 18:19	3.6	1	t	68	OBSERVATION ADMIT	PHYSICIAN REFERRAL	English	MARRIED	Medicare	1	SKILLED NURSING FACILITY	62	130	77.4	87	134	114.8461538	56	90	70.03846154	70	101	83.2	10	39	16.9	36.61	37.28	36.92857143	89	99	95.56666667	131.3333333	34.2	39.5	11.4
10143030	27543597	38333165	1	2180/7/23	2180/4/19 9:39	2180/7/23 5:44	94.83680556	64.29887057	1	1	t	2180/5/10 12:50	2180/6/12 16:42	33.16	1	t	63	DIRECT EMER.	PHYSICIAN REFERRAL	English	MARRIED	Medicare	1	DIED	93	132	108.5666667	118	166	156.5	89	131	98.65384615	98	137	112.2692308	20	38	27.26666667	35.61	37.56	36.589	90	100	97.1	213.6666667	23.2	23.2	8.2
10153439	22115349	38986741	1		2121/3/11 15:59	2121/3/30 16:24	19.01736111	63.19073921	0	1	t	2121/3/11 18:12	2121/3/20 15:14	8.88	1	t	63	EW EMER.	EMERGENCY ROOM	English	MARRIED	Medicaid	2	SKILLED NURSING FACILITY	77	150	101.2307692	90	222	123.0833333	43	99	65.875	56	110	79	10	50	30.80769231	35.22	40.39	37.922	87	100	96.66666667	207.125	31.3	37.7	10.4
10155483	27821853	31730896	1		2158/1/3 0:00	2158/1/26 12:44	23.53055556	61.00547582	0	1	t	2158/1/9 8:30	2158/1/17 15:44	8.3	1	t	61	SURGICAL SAME DAY ADMISSION	PHYSICIAN REFERRAL	English	SINGLE	Medicaid	1	SKILLED NURSING FACILITY	62	113	82.81481481	79	165	118.04	55	107	77.68	64	121	88.84	13	40	23.11111111	36.5	37	36.75571429	79	100	95.66666667	121.4	33.2	35	11
10157331	26293454	35818405	1		2175/5/30 22:31	2175/6/25 15:40	25.71458333	33.4105174	0	1	t	2175/5/31 0:11	2175/6/8 12:10	8.5	1	t	33	EW EMER.	TRANSFER FROM HOSPITAL	English	SINGLE	Medicaid	1	CHRONIC/LONG TERM ACUTE CARE	82	140	117.2142857	79	157	119.1071429	49	134	75.57142857	59	141	87.78571429	17	43	24.79310345	37	38.78	37.71933333	90	100	96.10714286	219.7368421	22.8	31	7.5
10205295	20926229	33329803	1		2156/1/31 14:00	2156/2/6 18:01	6.167361111	91.08373444	0	1	t	2156/2/1 16:51	2156/2/4 13:37	2.87	1	t	91	ELECTIVE	PHYSICIAN REFERRAL	English	WIDOWED	Medicare	1	HOME HEALTH CARE	44	61	52.125	89	200	136.173913	37	186	50.13043478	56	189	70.43478261	13	28	24.25	36.28	37.5	36.778	91	98	95	137	36.2	36.2	12
10211812	23511765	36319882	0		2118/8/21 21:30	2118/9/8 16:54	17.80833333	19.63764801	0	1	t	2118/8/21 23:47	2118/9/1 20:37	10.87	1	t	19	EW EMER.	TRANSFER FROM HOSPITAL	English	SINGLE	Other	1	PSYCH FACILITY	85	128	110.0434783	92	134	117.2380952	55	87	75.85714286	67	100	87.95238095	11	37	26.59090909	36.33	36.67	36.41857143	92	100	97.08695652	199.7777778	39.1	45	13.3
10223372	29521933	39703863	0		2164/12/5 16:20	2164/12/20 18:09	15.07569444	63.93001505	0	1	t	2164/12/7 4:41	2164/12/18 22:50	11.76	1	t	63	URGENT	TRANSFER FROM HOSPITAL	Kabuverdianu	MARRIED	Medicare	3	HOME HEALTH CARE	63	119	85.90909091	91	129	112.36	35	77	47.92	53	85	64	15	26	21.375	36.33	37	36.73727273	89	99	96.75	154.7777778	24.1	24.3	8.1
10226598	29275900	39048434	0		2162/2/26 23:49	2162/2/28 17:50	1.750694444	63.15604	0	1	t	2162/2/27 1:23	2162/2/27 11:07	0.41	1	t	63	EW EMER.	TRANSFER FROM HOSPITAL	English	MARRIED	Other	1	HOME	79	119	95.18181818	83	158	104.744	40	67	49.11111111	53	90	64.55555556	17	38	23.27272727	36.44	37.67	37.16666667	93	100	97.1	111	28.3	35.4	9.3
10243987	20436458	35292814	0		2181/5/26 0:00	2181/6/10 18:30	15.77083333	71.39924762	0	1	t	2181/5/27 9:49	2181/6/8 10:56	12.05	1	t	62	SURGICAL SAME DAY ADMISSION	PHYSICIAN REFERRAL	Kabuverdianu	WIDOWED	Medicare	2	CHRONIC/LONG TERM ACUTE CARE	77	97	88.5	87	118	102.4230769	54	68	59.03846154	67.5	89	76.7962963	13	24	19.7037037	36.89	37.78	37.16666667	97	100	98.96153846	132.5217391	25.4	29.8	8.3
10249699	24955103	34378808	1	2167/3/31	2167/3/14 21:05	2167/3/31 17:34	16.85347222	52.19953475	1	1	t	2167/3/31 3:33	2167/3/31 20:58	0.73	1	t	52	URGENT	TRANSFER FROM HOSPITAL	Spanish		Private	3	DIED	57	82	67.87096774	62	140	117.6428571	33	78	45.89285714	43	92	65.46428571	12	41	20.0483871	35.61	36.17	35.856	88	100	96.22580645	87	21.7	23.5	7.2
10251613	24009239	34419909	1		2120/4/17 1:33	2120/4/20 14:54	3.55625	47.29313327	0	1	t	2120/4/17 3:17	2120/4/17 23:47	0.85	1	t	47	EW EMER.	EMERGENCY ROOM	English	SINGLE	Medicare	1	SKILLED NURSING FACILITY	83	105	92.95238095	93	133	116.4285714	44	71	58.92857143	58	81	71.64285714	10	27	16.19047619	36.67	37.11	36.89	86	100	93.0952381	103	34.4	35.5	11
10255915	28369107	39169291	0		2154/10/2 2:37	2154/10/15 16:30	13.57847222	22.75048606	0	1	t	2154/10/3 8:38	2154/10/15 17:38	12.38	1	t	22	EW EMER.	EMERGENCY ROOM	English	SINGLE	Private	1	HOME	76	113	90.92857143	85	131	109.0909091	45	75	56.63636364	60	84	69.86956522	15	50	37.5	36.83	39.11	38.05428571	89	100	94.7	98	35.6	40.7	12.1
10256269	23558397	38316442	0	2168/8/25	2168/7/17 17:58	2168/8/25 13:27	38.81180556	91.54415596	1	1	t	2168/8/4 9:53	2168/8/13 22:02	9.51	1	t	91	EW EMER.	EMERGENCY ROOM	English	WIDOWED	Medicare	3	DIED	57	95	70	95	181	136.8064516	43	112	59.06451613	9	118	74.015625	11	26	16.35	35.33	36.67	36.18866667	91	100	98.03333333	153.2	22.3	27	8.1
10259507	29639211	38285086	0		2157/4/22 0:51	2157/4/30 15:31	8.611111111	80.30625562	0	1	t	2157/4/22 3:13	2157/4/25 18:39	3.64	1	t	71	EW EMER.	PHYSICIAN REFERRAL	English	MARRIED	Medicare	2	HOME HEALTH CARE	81	120	92.29166667	78	204	138.875	47	124	64.95833333	62	132	85.91666667	12	49	24.875	36.56	38.22	37.61333333	91	99	96.16666667	163.2222222	37.7	41.7	10.9
10262565	29445080	39094044	1	2174/5/3	2171/9/7 19:40	2171/10/4 15:00	26.80555556	66.68332077	0	1	t	2171/9/8 18:59	2171/9/11 23:58	3.21	1	t	65	OBSERVATION ADMIT	PHYSICIAN REFERRAL	English	SINGLE	Medicare	2	CHRONIC/LONG TERM ACUTE CARE	85	103	92.03703704	89	139	108.037037	41	73	62.66666667	60	90	77	11	44	16.82142857	36.9	37.5	37.144	91	100	99.40740741	210.375	16.6	29.8	5.9
10267680	24304794	36979421	1		2153/6/8 20:58	2153/7/1 12:01	22.62708333	46.43498177	0	1	t	2153/6/9 7:47	2153/6/19 0:34	9.7	1	t	46	EW EMER.	PHYSICIAN REFERRAL	English		Medicaid	3	REHAB	76	94	85.4137931	110	170	140.2222222	66	133	90.11111111	78	144	115.1351351	9	37	23.89655172	36.5	37.61	36.976	85	98	93.19354839	135.25	31.5	35	10.1
10268465	26971392	37580514	1		2149/10/14 23:27	2149/11/8 15:30	24.66875	72.78571764	0	1	t	2149/10/14 23:28	2149/10/17 8:59	2.4	1	t	72	URGENT	TRANSFER FROM HOSPITAL	English	MARRIED	Medicare	1	CHRONIC/LONG TERM ACUTE CARE	81	104	95.07142857	90	127	102	50	75	62.5862069	61.5	86	76.55	14	22	17.60714286	36.33	37.11	36.71571429	94	100	96.75	125.2857143	39.5	40.8	14.2
10283620	21591171	33756090	0	2183/9/26	2183/2/11 18:03	2183/2/12 13:15	0.8	85.11431348	0	1	t	2183/2/11 23:15	2183/2/12 9:27	0.42	1	t	85	OBSERVATION ADMIT	EMERGENCY ROOM	English	SINGLE	Medicare	1	ASSISTED LIVING	56	69	62.27272727	92	163	138	44	115	60.5	67	120	79.9	18	26	22.09090909	36.06	36.33	36.18666667	93	100	98.36363636	118	35.5	35.5	12.2
10290812	26848732	38556867	1	2133/5/29	2132/4/23 23:37	2132/4/28 18:15	4.776388889	67.31009037	0	1	t	2132/4/24 2:05	2132/4/25 17:18	1.63	1	t	64	EW EMER.	EMERGENCY ROOM	English	MARRIED	Private	3	SKILLED NURSING FACILITY	87	105	95.07317073	107	175	137.7261905	47	89	59.55952381	68	105	84.60714286	16	31	24.06818182	36.78	37.28	37.00705882	92	99	94.72727273	110	23.8	27.8	7.9
10292430	29440925	38653120	1		2171/5/8 14:27	2171/5/22 17:50	14.14097222	50.34936312	0	1	t	2171/5/9 11:05	2171/5/15 14:21	6.14	1	t	50	ELECTIVE	PHYSICIAN REFERRAL	English		Private	3	HOME HEALTH CARE	60	83	75.46428571	68	98	87.06896552	41	59	51.68965517	52	69	61.89285714	11	28	20.125	34.1	39.2	37.43793103	90	100	96.92857143	127.6428571	25	35.2	8.7
10297452	25366073	36832393	0		2203/4/12 20:31	2203/4/17 13:50	4.721527778	41.27564426	0	1	t	2203/4/12 22:06	2203/4/13 12:09	0.59	1	t	32	OBSERVATION ADMIT	EMERGENCY ROOM	English	MARRIED	Medicaid	3	HOME	82	121	92.18181818	87	118	103.6363636	67	98	81.72727273	75	106	90.09090909	12	37	21.63636364	36.5	37.06	36.78	95	100	96.72727273	152	40.6	44.8	13.8
10315945	29883676	32421698	1	2175/11/17	2175/11/16 0:40	2175/11/17 15:44	1.627777778	62.87346958	1	1	t	2175/11/16 0:41	2175/11/17 18:02	1.72	1	t	62	URGENT	TRANSFER FROM HOSPITAL	English		Private	3	DIED	35	85	76.52380952	22	115	77.33333333	13	98	60	19	87	68.25	8	16	12.34615385	34	37.2	36.77894737	88	100	98	151.8214286	26.1	33.2	8.6
10339651	20343636	38227643	1		2189/11/12 21:36	2189/11/29 14:59	16.72430556	67.86490601	0	1	t	2189/11/13 4:53	2189/11/13 14:41	0.41	1	t	67	EW EMER.	PHYSICIAN REFERRAL	English	SINGLE	Medicaid	1	REHAB	82	189	107.2173913	73	121	106.7727273	59	96	78.63636364	65	105	87.95454545	15	34	22.25	36.61	36.67	36.64	84	100	93.08695652	225	21.2	32.1	6.8
10348445	28696802	32764341	0	2155/6/22	2154/10/15 18:34	2154/10/26 12:55	10.76458333	86.7873235	0	1	t	2154/10/16 13:07	2154/10/17 8:37	0.81	1	t	81	OBSERVATION ADMIT	TRANSFER FROM HOSPITAL	English	WIDOWED	Medicare	1	HOME HEALTH CARE	66	130	88.35	86	122	103.6	47	92	57.7	57	99	68.35	10	26	15.38095238	36.56	36.78	36.624	91	100	96.1	159	31.4	36.1	9.7
10353094	24688773	31382866	1	2188/10/24	2188/10/8 20:00	2188/10/24 10:00	15.58333333	77.77105955	1	1	t	2188/10/13 9:09	2188/10/24 11:58	11.12	1	t	72	URGENT	TRANSFER FROM HOSPITAL	English	DIVORCED	Medicare	1	DIED	87	126	100.7916667	87	140	116.3333333	57	105	77.75	63	108	86.41666667	20	34	24.54166667	36.5	37.89	36.94571429	87	96	91.66666667	221.8333333	35.2	39.4	11.6
10359261	27797938	32253087	0	2127/9/16	2127/9/15 5:19	2127/9/16 4:03	0.947222222	81.70358701	1	1	t	2127/9/15 5:21	2127/9/16 5:56	1.02	1	t	80	EW EMER.	EMERGENCY ROOM	English	MARRIED	Medicare	1	DIED	80	114	94.65517241	40.5	169	100.390625	20	76	59.015625	4	98	67.40909091	10	38	26.64516129	36.44	37.22	36.9975	81	100	94.86956522	186.5	41.2	44.7	13
10383338	28299477	37051184	0		2136/5/19 14:54	2136/5/31 9:30	11.775	62.38226938	0	1	t	2136/5/24 15:07	2136/5/27 15:32	3.02	1	t	62	ELECTIVE	PHYSICIAN REFERRAL	English	MARRIED	Private	1	HOME HEALTH CARE	87	114	100.64	87	147	119	45	75	63.11538462	59	104	82.78846154	19	31	25.92	35.94	37.39	36.76666667	90	98	93.68	122.3333333	35.3	35.3	12
10394720	26977907	38711428	0		2165/11/10 15:11	2165/11/19 17:50	9.110416667	82.86019855	0	1	t	2165/11/10 15:12	2165/11/11 18:32	1.14	1	t	76	EW EMER.	PHYSICIAN REFERRAL	Chinese	WIDOWED	Medicare	3	REHAB	60	132	81.8	83	114	95.8	43	75	61	60	85	72.64	16	28	20.4	36.11	37.17	36.754	93	100	95.8	127.6666667	35.2	41.6	11.4
10398029	20306012	35959900	1		2195/5/22 0:08	2195/5/30 17:25	8.720138889	73.38473548	0	1	t	2195/5/25 10:53	2195/5/27 18:32	2.32	1	t	71	OBSERVATION ADMIT	TRANSFER FROM HOSPITAL	English	MARRIED	Private	1	HOME HEALTH CARE	63	91	79.46666667	81	148	113.8666667	40	66	54.11111111	56	118	71	9	30	17.97826087				94	100	98.65116279	133.5263158	19.2	30.2	8.4
10402810	23951807	33031972	1	2142/10/22	2142/8/29 0:35	2142/9/3 18:21	5.740277778	74.65716513	0	1	t	2142/8/29 3:02	2142/9/1 19:47	3.7	1	t	74	OBSERVATION ADMIT	EMERGENCY ROOM	English	MARRIED	Medicare	1	SKILLED NURSING FACILITY	71	117	97.4	94	130	111.4117647	46	87	65.47058824	56	95	75.9375	11	26	19.76	36.61	37.22	36.878	91	98	95.64	87	29.8	33.3	9.6
10418733	20216471	31026358	1		2119/11/22 7:15	2119/12/7 13:20	15.25347222	69.89064807	0	1	t	2119/11/22 18:35	2119/12/3 11:55	10.72	1	t	69	SURGICAL SAME DAY ADMISSION	PHYSICIAN REFERRAL	English	DIVORCED	Medicare	1	REHAB	83	104	91.34615385	92	122	104.6851852	51	61	54.72222222	64	78	70.11111111	15	23	19.19230769	36.67	38.22	37.55	91	97	94.11538462	119	34.3	39.2	11.7
10424018	27090022	33031847	1		2148/5/21 3:08	2148/6/12 15:00	22.49444444	63.38640287	0	1	t	2148/5/21 22:17	2148/6/12 15:12	21.7	1	t	63	SURGICAL SAME DAY ADMISSION	PHYSICIAN REFERRAL	English	DIVORCED	Private	1	CHRONIC/LONG TERM ACUTE CARE	80	126	98.26666667	87	152	119.4666667	44	75	60.53333333	59	258	85.86666667	12	31	18.765625	36.72	37.89	37.175	84	97	94.5	170	40	41.1	13.2
10429638	23236921	35567610	0		2129/2/14 15:19	2129/2/18 13:36	3.928472222	20.12221539	0	1	t	2129/2/15 22:55	2129/2/16 19:35	0.86	1	t	20	OBSERVATION ADMIT	EMERGENCY ROOM	English	SINGLE	Private	1	HOME	69	108	88.22727273	93	135	110.8571429	45	84	65.23809524	59	95	75.23809524	13	31	21.27272727	36.39	36.83	36.568	92	100	95.38095238	87	32.5	32.5	10
10439110	26127653	37943127	0	2146/4/3	2144/9/23 1:12	2144/11/13 22:00	51.86666667	54.72842116	0	1	t	2144/9/23 18:10	2144/11/1 18:46	39.03	1	t	54	SURGICAL SAME DAY ADMISSION	PHYSICIAN REFERRAL	English	SINGLE	Medicaid	1	HOME HEALTH CARE	62	131	98.46153846	80	139	107.8181818	41	111	55.90909091	54	112	72.24242424	10	27	17.75	37.28	37.5	37.37	93	100	97.26923077	212.8	24.7	30.8	7.5
10440245	23174788	33968105	1		2162/8/17 17:59	2162/9/5 19:32	19.06458333	19.62629518	0	1	t	2162/8/17 19:33	2162/8/28 16:06	10.86	1	t	19	EW EMER.	EMERGENCY ROOM	English	SINGLE	Other	2	PSYCH FACILITY	61	118	88.85185185	103	159	132.5	50	84	65	68	105	84.14285714	14	28	15.7037037	35.89	39.11	37.60333333	93	100	98.77777778	84.38461538	40.6	46.5	13.6
10447606	21285892	38873510	0	2182/1/19	2182/1/10 12:23	2182/1/19 0:45	8.515277778	82.02605388	1	1	t	2182/1/10 12:47	2182/1/19 3:20	8.61	1	t	82	EW EMER.	EMERGENCY ROOM	English		Medicare	3	DIED	68	90	78.56666667	101	175	133.2333333	47	91	62.86666667	62	162	86.37931034	13	24.5	19.69642857	35.39	36.5	35.97125	91	100	98.17857143	93.66666667	34.8	39.3	11.8
10457599	28607013	33663866	0		2173/9/7 2:02	2173/9/21 18:30	14.68611111	78.68197174	0	1	t	2173/9/9 7:26	2173/9/11 14:41	2.3	1	t	78	OBSERVATION ADMIT	PHYSICIAN REFERRAL	Italian		Medicare	3	HOME HEALTH CARE	62	114	87.21428571	66	140	102.7692308	46	85	60.57692308	53	96	70.19230769	10	29	14.88888889	36.44	36.94	36.775	92	98	95.60714286	158.5714286	27.1	33.1	8.3
10477899	27944176	32489096	1		2155/1/29 4:03	2155/2/11 16:20	13.51180556	67.07712352	0	1	t	2155/1/29 5:02	2155/1/30 20:12	1.63	1	t	67	OBSERVATION ADMIT	EMERGENCY ROOM	Other	MARRIED	Medicare	1	AGAINST ADVICE	48	63	56.6	93	137	112.3846154	37	91	63.84615385	52	102	75.38461538	12	20	16.28	36.44	37.11	36.81	91	99	95.04	106	44.8	47	15.1
10489424	21875337	31011669	1	2135/12/10	2127/12/1 21:22	2127/12/11 17:44	9.848611111	79.91689969	0	1	t	2127/12/7 21:20	2127/12/10 21:50	3.02	1	t	79	EW EMER.	EMERGENCY ROOM	Chinese	MARRIED	Medicare	3	HOME	84	123	96.55555556	106	140	123.2916667	42	94	57.70833333	58	103	73.83333333	13	27	18.02777778	36.5	37.06	36.84066667	96	100	98.44444444	157.9	21	25.4	7.2
10501852	25457407	36577855	0		2176/5/14 19:35	2176/6/10 15:57	26.84861111	34.3673016	0	1	t	2176/5/15 4:58	2176/5/25 1:59	9.88	1	t	23	URGENT	TRANSFER FROM HOSPITAL	English	MARRIED	Medicaid	1	REHAB	100	120	113	85	119	102.5	44	70	56.66666667	56	82	69.91666667	8	39	21	36.44	36.83	36.71428571	89	98	95.57142857	115	33.6	33.6	10.6
10516941	29234231	36734224	0		2153/3/14 9:00	2153/3/17 19:50	3.451388889	61.19815629	0	1	t	2153/3/14 22:44	2153/3/15 12:18	0.57	1	t	61	SURGICAL SAME DAY ADMISSION	PHYSICIAN REFERRAL	English	SINGLE	Private	1	SKILLED NURSING FACILITY	91	106	98.33333333	101	150	126.8333333	51	80	58.08333333	68	85	74.41666667	18	33	25.4	36.72	37.61	37.11	94	100	98.05882353	174	23.3	24.8	7.8
10520715	25692477	31264829	1	2176/7/5	2174/10/13 14:22	2174/10/27 14:37	14.01041667	81.78194351	0	1	t	2174/10/15 10:01	2174/10/16 14:57	1.21	1	t	81	DIRECT EMER.	CLINIC REFERRAL	English	MARRIED	Medicare	1	HOME HEALTH CARE	81	111	93.6875	104	147	127.4	53	73	65.5	69	90	79.7	15	33	22.09090909	36.5	37.56	37.03666667	90	98	93.96875	184.375	29	29.4	10.4
10523060	23816812	39225261	0		2177/4/9 15:07	2177/4/11 11:45	1.859722222	91.27003976	0	1	t	2177/4/9 16:13	2177/4/10 19:23	1.13	1	t	91	OBSERVATION ADMIT	TRANSFER FROM HOSPITAL	English		Medicare	3	HOSPICE	67	91	80.65384615	86	161	137.1304348	24	118	75.13043478	41	125	91.39130435	11	29	19.65384615	36.61	37	36.86428571	72	100	96.46153846	129.2	42.6	42.6	13.3
10524327	28571884	33654200	0		2182/8/28 2:01	2182/9/3 18:04	6.66875	80.65459073	0	1	t	2182/8/28 9:58	2182/8/29 18:18	1.35	1	t	80	SURGICAL SAME DAY ADMISSION	PHYSICIAN REFERRAL	English	WIDOWED	Medicare	1	HOME HEALTH CARE	50	74	59.75	87	154	116.4090909	40	76	48.54545455	57	92	71.54545455	10	22	13.8	35.78	36.78	36.47857143	93	99	95.45	137	31.6	39.1	10.9
10527186	25241870	36965690	0	2192/1/1	2191/11/26 17:28	2191/12/9 17:45	13.01180556	79.90276523	0	1	t	2191/12/2 10:54	2191/12/5 4:48	2.75	1	t	79	EW EMER.	EMERGENCY ROOM	English	MARRIED	Medicare	1	SKILLED NURSING FACILITY	88	130	105.9166667	96	154	131.5	68	91	78.85714286	74	105	91.78571429	13	34	23.06	36.28	36.89	36.60333333	83	100	94.125	121.5	29.5	33.9	9.6
10535897	24862837	30497394	0		2127/4/20 21:38	2127/5/14 14:05	23.68541667	75.30090019	0	1	t	2127/5/5 16:08	2127/5/9 16:30	4.02	1	t	75	OBSERVATION ADMIT	EMERGENCY ROOM	Spanish	MARRIED	Medicare	3	SKILLED NURSING FACILITY	81	199	106.6206897	78	154	104.0641026	50	94	60.64102564	56	108	74.44871795	16	26	19.78333333	36.67	38.28	37.23714286	93	100	96.71428571	198.1666667	27.4	32.5	9.6
10542329	25895350	32358193	1	2175/8/23	2175/5/6 22:35	2175/5/15 18:14	8.81875	85.34481514	0	1	t	2175/5/6 23:55	2175/5/7 18:24	0.77	1	t	85	EW EMER.	EMERGENCY ROOM	Chinese	MARRIED	Medicare	3	SKILLED NURSING FACILITY	50	67	57	93	135	111.3684211	41	67	54.52631579	55	78	67.63157895	15	21	18.26315789	37.06	38.06	37.41125	92	100	98.26315789	97	20.3	26.3	6.6
10550799	29410506	30244029	0	2161/5/1	2161/4/15 19:10	2161/5/1 20:00	16.03472222	75.28692924	1	1	t	2161/4/23 6:50	2161/5/1 20:03	8.55	1	t	75	EW EMER.	EMERGENCY ROOM	English	MARRIED	Medicare	1	DIED	78	117	89.7037037	81	154	107.4615385	30	86	47.07692308	50	95	65.32	16	30	22.14814815	36.39	37.5	36.75	92	99	97.74074074	98.4	25.1	31.3	7.9
10554006	27649996	31098627	1	2134/5/23	2130/9/11 20:25	2130/9/28 17:51	16.89305556	75.69502055	0	1	t	2130/9/11 21:21	2130/9/14 21:32	3.01	1	t	75	EW EMER.	EMERGENCY ROOM	English	SINGLE	Medicaid	1	SKILLED NURSING FACILITY	58	132	78.53333333	104	211	141.1428571	44	82	57.21428571	64	108	79.72413793	10	28	17.23333333	35.78	36.67	36.26428571	74	100	91.79411765	259.7777778	23	23.9	6.8
10555364	21983281	39469595	1		2178/1/22 5:29	2178/1/28 15:43	6.426388889	55.05812166	0	1	t	2178/1/22 5:30	2178/1/23 12:32	1.29	1	t	55	URGENT	TRANSFER FROM HOSPITAL	English	SINGLE	Medicaid	1	HOME	97	113	103.1111111	74	129	110	29	94	61.11538462	38	98	72.61538462	15	29	20.48148148	36.83	37.22	37.02625	92	100	95.18518519	153.25	28.3	30.6	8.3
10567021	20802405	36875886	1		2130/11/6 18:02	2130/11/14 16:15	7.925694444	64.84807166	0	1	t	2130/11/9 12:05	2130/11/13 11:31	3.98	1	t	64	URGENT	TRANSFER FROM HOSPITAL	English	SINGLE	Medicare	1	REHAB	73	103	83.84	99	130	108.0178571	45	79	55.55357143	60	86	70.41071429	10	26	17.78	36.56	37.22	36.92666667	93	100	97	162.2	34.2	37.3	11.6
10575262	26933385	38613362	0		2173/10/7 16:56	2173/10/8 15:00	0.919444444	43.76589646	0	1	t	2173/10/7 23:19	2173/10/8 17:36	0.76	1	t	39	EW EMER.	EMERGENCY ROOM	English	SINGLE	Private	3	HOME	65	82	72.41176471	117	181	139.1875	70	100	81.75	82	110	94.5	13	21	17.70588235	36.72	37.22	36.9425	97	100	99.27272727	116	27.5	27.5	8.1
10578563	20174354	38061636	0		2160/11/29 1:03	2161/1/28 15:57	60.62083333	63.91184407	0	1	t	2160/11/29 1:04	2160/12/9 16:55	10.66	1	t	63	EW EMER.	TRANSFER FROM HOSPITAL	English		Medicaid	3	REHAB	69	99	80.47058824							67	126	81.88235294	12	22	16.75757576	36.72	37.89	37.2	94	100	97.25925926	134.1666667	39.3	40.1	13
10589164	21446151	32904379	0	2153/1/5	2152/3/11 8:50	2152/3/16 18:30	5.402777778	94.19067373	0	1	t	2152/3/11 11:49	2152/3/12 5:06	0.72	1	t	91	EW EMER.	EMERGENCY ROOM	English	MARRIED	Medicare	1	SKILLED NURSING FACILITY	64	99	81.10526316	106	223	156.2777778	44	201	73.83333333	75	207	95.05555556	16	27	21.78947368	36.67	37.28	37.024	93	97	95.33333333	109.3333333	30.7	35.7	10.3
10594674	21715181	30631683	0		2203/8/13 22:30	2203/9/7 18:34	24.83611111	93.61188335	0	1	t	2203/8/17 18:44	2203/8/19 20:32	2.08	1	t	87	EW EMER.	EMERGENCY ROOM	Spanish	WIDOWED	Medicare	3	SKILLED NURSING FACILITY	85	110	99	81	125	106.28	46	89	67.44	54	94	76.36	10	32	19.74074074	36.78	38.56	37.24	94	100	97	190.5	25	25	8
10595043	25060713	36334636	0		2118/1/3 1:31	2118/1/24 20:15	21.78055556	51.00564884	0	1	t	2118/1/3 1:32	2118/1/23 14:40	20.55	1	t	51	URGENT	TRANSFER FROM HOSPITAL	English	SINGLE	Medicare	3	CHRONIC/LONG TERM ACUTE CARE	87	132	105.0769231	88	146	116.5294118	56	94	72.41176471	66	107	83.70967742	16	56	33.05555556	37.56	39.5	38.06083333	91	99	94.84615385	229.5	36.7	38.7	11.3
10597337	28427709	33972413	1		2163/9/20 17:23	2163/10/17 18:15	27.03611111	62.7193157	0	1	t	2163/9/20 18:35	2163/9/26 14:06	5.81	1	t	62	EW EMER.	TRANSFER FROM HOSPITAL	English	DIVORCED	Medicaid	1	HOME HEALTH CARE	48	76	63.88	97	144	116.2692308	28	61	50.76923077	52	263	84.32	10	31	20.2	36.06	37.06	36.58	88	95	92.08	151.2	43	43.1	14.4
10597368	21458401	35594086	0		2186/12/8 14:28	2186/12/15 16:03	7.065972222	67.93527792	0	1	t	2186/12/8 15:53	2186/12/11 16:38	3.03	1	t	67	URGENT	TRANSFER FROM SKILLED NURSING FACILITY	English	WIDOWED	Medicare	1	SKILLED NURSING FACILITY	90	118	107.7741935	94	157	125	51	93	66.90322581	66	104	83.77419355	16	31	21.25806452	36.28	36.89	36.71333333	89	97	93.36363636	256.875	37.3	49.5	12
10609979	20284706	37196790	1		2182/4/5 14:08	2182/4/10 16:25	5.095138889	43.25897594	0	1	t	2182/4/6 9:03	2182/4/7 18:00	1.37	1	t	43	OBSERVATION ADMIT	PHYSICIAN REFERRAL	English	MARRIED	Private	1	HOME HEALTH CARE	69	88	78.6	88	128	109.9047619	49	81	62	49	93	74.45454545	2	30	19.95454545	36.56	37	36.83428571	92	100	97.25	127.1428571	30.9	46.9	10.3
10626933	28276025	35612752	1	2183/7/24	2183/6/26 21:32	2183/7/24 22:40	28.04722222	54.48432881	1	1	t	2183/6/26 21:32	2183/7/20 22:25	24.04	1	t	54	URGENT	TRANSFER FROM HOSPITAL	English	MARRIED	Private	1	DIED	109	131	117.7428571	84	123	98.13888889	48	74	56.76388889	59	85	69.79166667	10	28	14.11428571	36.39	37.33	36.79285714	94	97	95.65714286	74.59090909	34.4	34.8	11.8
10641900	26892283	36955387	0		2158/5/17 1:05	2158/5/26 16:31	9.643055556	42.37322964	0	1	t	2158/5/17 1:07	2158/5/20 23:38	3.94	1	t	39	EW EMER.	EMERGENCY ROOM	English	SINGLE	Medicaid	1	PSYCH FACILITY	67	95	80.92307692	81	125	111.6153846	42	76	67.73076923	60	94	84.2962963	10	32	19.06896552	36.78	37.06	36.91	96	100	97.88461538	108.8	27	32	9
10654923	29802288	36323075	1		2189/4/23 0:00	2189/5/1 19:50	8.826388889	74.306646	0	1	t	2189/4/23 9:39	2189/4/24 13:24	1.16	1	t	74	SURGICAL SAME DAY ADMISSION	PHYSICIAN REFERRAL	English	MARRIED	Private	1	HOME HEALTH CARE	68	94	77	93	148	114.826087	53	90	65.13043478	68	110	80.39130435	15	31	20.26086957	35.5	37.11	36.05666667	89	100	96.13043478	135.15	26.2	30.4	8.7
10658139	27870863	36446053	0		2128/1/5 22:51	2128/1/16 17:00	10.75625	81.01355836	0	1	t	2128/1/6 14:01	2128/1/10 11:28	3.89	1	t	81	URGENT	TRANSFER FROM HOSPITAL	English		Medicare	3	SKILLED NURSING FACILITY	65	115	81.06060606	92	185	117.21875	21	63	32.9375	54	87	67.32258065	12	25	13.36764706				92	100	97.72727273	131.5925926	27.3	34.3	9.1
10685798	23559866	36415373	1		2141/11/20 18:56	2141/12/6 16:58	15.91805556	79.88650508	0	1	t	2141/11/20 18:58	2141/11/26 22:26	6.14	1	t	79	URGENT	TRANSFER FROM HOSPITAL	English	MARRIED	Medicare	3	REHAB	58	78	67.875	99	170	124.53125	42	78	59.625	60	104	78.53125	13.5	33	17.65625	36.89	38.56	37.7225	95	100	97.71875	106.2	30.5	33.5	9.6
10691524	21627417	33897359	1		2118/2/3 16:54	2118/2/8 17:34	5.027777778	61.092279	0	1	t	2118/2/3 18:08	2118/2/4 7:44	0.57	1	t	61	EW EMER.	TRANSFER FROM HOSPITAL	English	MARRIED	Private	3	HOME HEALTH CARE	91	104	97.86666667	78	103.5	93	44	63	53.76470588	56	82	70.11764706	28	32	28.47058824	38.17	39	38.56090909	97	100	99.6	168.8	28.8	48.8	10.5
10739652	21896159	35951426	0	2148/3/24	2148/2/12 21:39	2148/3/24 0:47	40.13055556	56.11746208	1	1	t	2148/3/5 7:00	2148/3/24 4:00	18.87	1	t	56	URGENT	TRANSFER FROM HOSPITAL	English	MARRIED	Private	1	DIED	82	109	93.12	101	149	121.64	49	96	71.68	62	108	82.44	10	20	15.08	35.83	37.17	36.44375	94	99	96.79166667	127.8333333	26.6	28.6	9.7
10749816	28761302	31086828	1		2181/4/25 13:49	2181/5/5 19:25	10.23333333	56.31378564	0	1	t	2181/4/25 14:30	2181/4/27 18:15	2.16	1	t	52	URGENT	WALK-IN/SELF REFERRAL	Kabuverdianu	SINGLE	Medicaid	2	HOME	88	110	98.375	92	134	112.9655172	38	73	61.72413793	51	83	73.34482759	13	26	19.41935484	37.56	39.28	38.22652174	90	100	95.80645161	150.8333333	20	26.3	6.7
10751562	26665830	33422851	0		2139/9/17 11:36	2139/9/24 12:40	7.044444444	54.70920467	0	1	t	2139/9/17 13:06	2139/9/20 16:13	3.13	1	t	48	EW EMER.	PHYSICIAN REFERRAL	English	SINGLE	Private	2	HOME	95	128	107.3	75	118	99.28205128	56	83	66.33333333	67	93	77.58974359	12	40	25.31034483	36.44	36.94	36.69857143	72	100	96.88888889	104.3333333	28	38.9	9.1
10755002	23821199	36807711	1		2152/6/29 20:25	2152/8/28 19:00	59.94097222	73.49515306	0	1	t	2152/6/29 20:26	2152/8/17 0:13	48.16	1	t	73	URGENT	TRANSFER FROM HOSPITAL	English	MARRIED	Medicaid	2	CHRONIC/LONG TERM ACUTE CARE	89	123	101.3076923	86	151	120.0714286	50	72	58.46428571	65	94	79.5	6	32	29.55172414	37.11	37.8	37.57125	92	100	99.15384615	81.23076923	30.1	33.8	9.9
10756675	24710599	36699251	1		2211/2/24 3:30	2211/3/1 14:50	5.472222222	68.14775911	0	1	t	2211/2/24 10:05	2211/2/25 15:41	1.23	1	t	59	SURGICAL SAME DAY ADMISSION	PHYSICIAN REFERRAL	English	SINGLE	Medicare	1	REHAB	56	80	67.25	91	133	117.25	47	77	61.04166667	62	92	79.45833333	10	21	15.36	36.3	36.89	36.57333333	95	100	98.29166667	125.0454545	26.9	32.8	9.1
10762976	24206390	38781322	1		2170/4/23 14:29	2170/5/11 17:45	18.13611111	60.30904845	0	1	t	2170/4/25 19:54	2170/5/7 21:46	12.08	1	t	57	EW EMER.	EMERGENCY ROOM	English	MARRIED	Private	1	SKILLED NURSING FACILITY	74	119	94.2962963	80	113	92.23076923	35	57	46	47	68	55.88461538	16	29	22.14814815	36.33	38.44	36.946875	90	100	97.38461538	135.3333333	22.9	29.6	7.5
10777244	26099826	37136693	1		2119/12/10 2:54	2119/12/22 13:30	12.44166667	62.93943422	0	1	t	2119/12/10 4:32	2119/12/11 20:01	1.65	1	t	62	EW EMER.	TRANSFER FROM HOSPITAL	English	SINGLE		1	HOME	57	96	77.11111111	101	143	125.92	65	87	75.76	74	102	90.16	20	43	29.40740741	36.61	37.22	36.84857143	90	100	95.74074074	174	36.6	41.7	12
10777749	22873595	35077457	0	2131/2/17	2127/5/1 0:00	2127/5/8 21:20	7.888888889	74.32722414	0	1	t	2127/5/1 23:49	2127/5/3 18:16	1.77	1	t	72	SURGICAL SAME DAY ADMISSION	PHYSICIAN REFERRAL	English	DIVORCED	Medicare	1	SKILLED NURSING FACILITY	56	111	79.84848485	75	145	105.7575758	34	60	48.03030303	45	79	60.78787879	15	22	17.94117647	36.39	37.33	36.91666667	93	99	96.21212121	87	28.8	31.8	8.6
10780631	23352244	34578573	0	2111/1/3	2111/1/1 19:46	2111/1/3 4:24	1.359722222	56.0015924	1	1	t	2111/1/1 19:47	2111/1/3 6:56	1.47	1	t	55	URGENT	TRANSFER FROM HOSPITAL	English	DIVORCED	Private	1	DIED	134	169	148.6969697	59	139	101.8783784	38	77	58.37837838	49	89	72.45945946	11	40	24.62121212	36.44	39.44	37.74636364	89	98	94.48484848	96.70588235	23.1	26.4	7.8
10789231	25926891	37364088	1	2139/5/6	2139/4/12 22:27	2139/5/6 3:30	23.21041667	64.27909007	1	1	t	2139/4/15 3:58	2139/4/15 17:46	0.57	1	t	64	EW EMER.	EMERGENCY ROOM	English	MARRIED	Private	1	REHAB	74	97	82.86666667	109	139	123	39	90	50.64285714	59	94	68.5	20	29	26	36.44	36.5	36.47	92	98	94.73333333	184.375	35.6	35.6	10.9
10791410	29613480	31606980	1		2146/2/24 0:00	2146/2/28 17:58	4.748611111	60.14793479	0	1	t	2146/2/24 9:10	2146/2/25 14:03	1.2	1	t	56	SURGICAL SAME DAY ADMISSION	PHYSICIAN REFERRAL	English	MARRIED	Private	1	HOME HEALTH CARE	66	87	80.06451613	94	133	115.2285714	49	73	57.02857143	61	85	72.08823529	10	30	18.77941176	36.39	36.94	36.72	92	100	97.64516129	132.05	34.8	42.1	11.4
10793648	21096798	32991783	0	2171/5/3	2171/2/1 18:59	2171/2/20 12:20	18.72291667	71.08712846	0	1	t	2171/2/1 19:25	2171/2/13 23:17	12.16	1	t	67	EW EMER.	EMERGENCY ROOM	English	MARRIED	Private	1	CHRONIC/LONG TERM ACUTE CARE	83	130	108.5882353	60	146	108.4074074	38	95	56.62962963	47	293	76.75862069	13	26	19.83333333	36.33	36.94	36.61833333	89	98	94.17857143	134.3333333	34.3	39.2	12.1
10806305	22042362	30726244	1		2163/11/20 4:06	2163/12/30 12:15	40.33958333	39.8848129	0	1	t	2163/11/20 5:42	2163/12/2 13:44	12.34	1	t	39	EW EMER.	EMERGENCY ROOM	English	MARRIED	Private	1	CHRONIC/LONG TERM ACUTE CARE	87	128	104.0810811	86	150	113.5307692	38	128	60.43846154	56	132	77.5877193	10	38	23.48	35.22	37	35.74777778	87	100	95.48648649	128.5	17.5	23.3	5.9
10809084	20730433	30836797	1		2168/11/28 22:42	2168/12/3 11:47	4.545138889	54.91157598	0	1	t	2168/11/28 22:43	2168/11/30 16:56	1.76	1	t	54	URGENT	TRANSFER FROM HOSPITAL	English	MARRIED	Medicare	3	HOME	63	81	71.32	123	161	139.5416667	71	99	84.75	86	111	97.625	16	27	20.96	36.78	37	36.89	94	99	96.73913043	94.6	41.2	41.2	14.2
10809838	28249785	37605174	0	2133/8/9	2133/2/22 3:28	2133/3/10 13:29	16.41736111	79.14276684	0	1	t	2133/2/25 15:57	2133/3/6 0:59	8.38	1	t	79	EW EMER.	TRANSFER FROM HOSPITAL	English	MARRIED	Medicare	1	SKILLED NURSING FACILITY	87	122	109.625	91	132	106.7666667	46	112	64.4	59	116	73.3	14	30	20.65625	36.72	37.5	37.16857143	95	100	97.5	98	22.8	27.9	7.5
10814713	23020238	30483906	0	2141/1/8	2141/1/3 0:06	2141/1/8 0:00	4.995833333	88.00548723	1	1	t	2141/1/3 1:15	2141/1/3 17:25	0.67	1	t	88	EW EMER.	EMERGENCY ROOM	Russian	SINGLE	Medicare	1	DIED	74	136	103.8947368	92	147	109	33	82	51.64705882	50	86	64.47058824	15	30	21.57894737	36.44	37.06	36.712	92	97	95.05263158	85.2	36	37.1	11.7
10834232	20272956	37129438	0		2144/7/28 22:38	2144/8/8 13:15	10.60902778	66.57480535	0	1	t	2144/7/28 23:58	2144/8/6 18:45	8.78	1	t	66	EW EMER.	TRANSFER FROM HOSPITAL	Spanish		Medicare	3	HOME HEALTH CARE	63	102	83.73333333	113	152	131.3225806	47	68	57.77419355	72	98	83.35483871	15	27	20	37	37.72	37.39571429	92	100	95.7	137.5	36.9	39.6	12.3
10844869	25409260	31698532	1	2154/4/9	2148/11/13 19:53	2148/11/17 17:38	3.90625	55.86819827	0	1	t	2148/11/13 21:14	2148/11/14 21:22	1.01	1	t	52	EW EMER.	EMERGENCY ROOM	English	SINGLE	Medicare	1	HOME HEALTH CARE	71	96	81.4	98	137	117.6666667	55	96	67.20833333	60	101	78.54166667	8	26	18.52	36.67	37.22	36.84166667	87	100	92.5	138	51.3	51.3	17.1
10861654	29045680	36050896	1	2124/8/7	2122/12/20 20:03	2123/2/20 19:20	61.97013889	66.96876979	0	1	t	2122/12/20 20:03	2122/12/25 17:25	4.89	1	t	66	EW EMER.	TRANSFER FROM HOSPITAL	English	MARRIED	Other	1	HOME	83	120	101.3703704	113	151	135.037037	46	85	65.33333333	61	96	80.88888889	13	31	22.12962963	36.78	37.28	37.0425	91	100	94.88888889	120.3333333	20	22.1	6.4
10885278	21515374	34510985	1	2126/6/3	2126/4/23 14:11	2126/5/6 19:56	13.23958333	77.30826403	0	1	t	2126/4/23 15:23	2126/4/30 16:45	7.06	1	t	77	EW EMER.	PHYSICIAN REFERRAL	Haitian		Medicare	3	REHAB	98	123	110.32	88	154	113.72	59	132	76.92	70	141	88.32	13	35	21.16666667	35.33	36.61	36.188	75	100	94.83333333	246.7142857	33	41.6	10.1
10887779	24944175	38904112	1	2125/2/15	2118/5/30 14:03	2118/6/16 14:36	17.02291667	52.40955152	0	1	t	2118/6/3 9:57	2118/6/4 13:24	1.14	1	t	52	URGENT	TRANSFER FROM HOSPITAL	Spanish	MARRIED	Medicare	3	HOME HEALTH CARE	69	103	85.28125	94	136	114.469697	44	80	59.84848485	62	98	77.92857143	12	32	20.046875	36.7	38.6	37.53142857	94	100	98.3125	132.4736842	24.1	32.9	8.7
10909916	25249511	32911667	0	2152/11/3	2152/10/28 0:00	2152/11/3 10:00	6.416666667	64.82419875	1	1	t	2152/11/2 23:03	2152/11/3 11:28	0.52	1	t	60	ELECTIVE	PHYSICIAN REFERRAL	English	SINGLE	Private	1	DIED	26	153	98.6875	53	142	90.91666667	27	90	52	23	100	56.75	17	28	23.1	37	37.89	37.445	75	99	90.6	351	33.4	42.7	11.2
10927535	24453772	38243488	1		2150/9/16 22:32	2150/10/1 17:06	14.77361111	83.70895157	0	1	t	2150/9/20 3:14	2150/9/25 20:47	5.73	1	t	83	URGENT	TRANSFER FROM HOSPITAL	Hindi	MARRIED	Medicaid	3	SKILLED NURSING FACILITY	72	116	84.32142857	72	145	110.2413793	37	73	45.55172414	46	92	68.4137931	11	31	17.80357143	36.89	36.89	36.89	87	100	96.90909091	259.6086957	21.1	24.8	6.6
10973525	25741783	35218458	0	2176/5/16	2175/12/23 4:42	2175/12/30 16:30	7.491666667	59.9752324	0	1	t	2175/12/23 5:58	2175/12/29 14:28	6.35	1	t	59	EW EMER.	EMERGENCY ROOM	English	SINGLE	Medicare	1	SKILLED NURSING FACILITY	100	128	119.72	92	135	114.3157895	36	89	63.26315789	47	98	74.73684211	16	31	23.32	36.56	38.33	37.28666667	84	98	91.24	233.2857143	44.5	46.4	13.7
10984032	21947907	32066852	0		2147/10/12 7:15	2147/10/19 18:05	7.451388889	75.77839373	0	1	t	2147/10/12 20:09	2147/10/13 22:13	1.09	1	t	75	SURGICAL SAME DAY ADMISSION	PHYSICIAN REFERRAL	English	DIVORCED	Medicare	1	CHRONIC/LONG TERM ACUTE CARE	92	110	99.83870968	68	143	107.8378378	43	61	49.77027027	59	89	66.98611111	12	28	21.21875	36.61	37.61	37.07333333	91	99	95.61290323	153	28.5	30.4	10
10996384	28935776	35706263	0		2180/11/26 11:58	2180/12/31 14:20	35.09861111	53.9048757	0	1	t	2180/11/27 11:53	2180/12/30 8:47	32.87	1	t	53	EW EMER.	TRANSFER FROM HOSPITAL	English	MARRIED	Private	1	REHAB	58	98	85.08333333	94	153	118.25	52	96	67.875	62	102	81.08333333	11	32	22.41666667	37	38.44	37.61125	92	100	97.25	108	31	33.9	10
11013939	26070042	37751843	0	2148/12/26	2148/12/25 19:10	2148/12/26 15:36	0.851388889	80.98509649	1	1	t	2148/12/25 21:20	2148/12/26 18:20	0.87	1	t	80	EW EMER.	EMERGENCY ROOM	English	SINGLE	Medicare	1	DIED	89	129	98.18918919	74	118	94.48611111	29	56	44.11111111	47	71	58.86111111	7	36	29.57352941	36	37.2	36.428	77	96	87.33333333	322.1666667	30.8	34.7	9.4
11015791	27480595	37109603	1		2129/10/8 21:57	2129/10/20 14:38	11.69513889	57.76911906	0	1	t	2129/10/12 8:58	2129/10/15 15:30	3.27	1	t	57	URGENT	TRANSFER FROM HOSPITAL	English		Private	3	HOME HEALTH CARE	79	95	84.625	94	123	110.1538462	55	80	65.53846154	69	88.5	78.18571429	12	25	18.16	36.5	37.11	36.74666667	92	100	96.6	141.52	25.6	33.1	8.4
11031902	20878630	38857622	0		2131/5/19 0:57	2131/6/14 14:45	26.575	53.37794006	0	1	t	2131/5/19 3:24	2131/6/3 17:02	15.57	1	t	53	EW EMER.	EMERGENCY ROOM	English		Private	3	REHAB	53	92	72.53333333	91	134	110.890625	52.5	94	68.71875	67.5	106	85.15151515	10	29	17.44117647	36.78	38.44	37.92428571	93	100	98.90322581	157.375	32.6	38.1	11.2
11056953	24626026	32287475	1		2132/1/4 19:43	2132/1/10 17:32	5.909027778	63.010463	0	1	t	2132/1/5 0:04	2132/1/9 10:00	4.41	1	t	63	OBSERVATION ADMIT	EMERGENCY ROOM	English	DIVORCED	Private	1	HOME	132	158	146.125	94	169	135.2083333	77	127	97.79166667	85	139	108.5416667	18	33	25.33333333	36.44	36.89	36.65833333	92	99	95.33333333	280.3333333	42.2	42.2	14.6
11066748	27417340	36847196	1		2123/9/1 0:00	2123/9/29 19:45	28.82291667	70.66615011	0	1	t	2123/9/1 18:32	2123/9/10 14:24	8.83	1	t	63	SURGICAL SAME DAY ADMISSION	PHYSICIAN REFERRAL	English	MARRIED	Private	1	HOME HEALTH CARE	80	101	89.89285714	68	144	101.4411765	45	74	60.20588235	54	98	75.02941176	18	29.5	23.05357143	36.44	37.72	37.22857143	89	96	93.85714286	132.6666667	39.6	43.1	12.9
11081904	26938734	34273530	1		2189/5/20 19:37	2189/5/30 14:28	9.785416667	86.38298268	0	1	t	2189/5/20 22:11	2189/5/22 18:32	1.85	1	t	78	EW EMER.	WALK-IN/SELF REFERRAL	English	MARRIED	Medicare	1	HOME HEALTH CARE	44	68	55.25	102	157	127.6521739	48	68	54.60869565	64	87	72.7826087	10	23	16.70833333	36.72	38	37.1	92	100	96.54166667	103	26.2	28.9	8.5
11095636	21937919	38908376	0	2121/7/12	2118/2/17 10:00	2118/3/3 16:49	14.28402778	79.1298226	0	1	t	2118/2/18 22:38	2118/2/27 17:09	8.77	1	t	79	SURGICAL SAME DAY ADMISSION	PHYSICIAN REFERRAL	English	MARRIED	Medicare	1	HOME HEALTH CARE	68	90	74.32	98	137	117.48	41	54	47.56	58	79	68.64	12	24	18.34615385	36.17	38.11	36.88	95	100	97.8	129	26.2	32.4	9.6
11099902	27305289	33627324	0	2165/9/18	2165/9/17 19:41	2165/9/18 20:00	1.013194444	86.71136435	1	1	t	2165/9/17 19:41	2165/9/18 22:17	1.11	1	t	86	URGENT	TRANSFER FROM HOSPITAL			Medicare	3	DIED	89	139	103.875	89	134	110.08	38	70	48.48	60	87	71.64	15	33	20.39583333	36.22	36.94	36.545	85	100	97.75	156.8333333	32.2	35.3	10.6
11106413	25204146	34494620	0		2124/12/13 10:24	2124/12/24 16:15	11.24375	68.95075411	0	1	t	2124/12/14 11:18	2124/12/22 1:54	7.61	1	t	59	ELECTIVE	PHYSICIAN REFERRAL	Chinese	MARRIED	Medicare	3	SKILLED NURSING FACILITY	57	122	75.92592593	87	128	103.2142857	45	62	50.75	48	100.5	68.98275862	17	24	19.10714286	35.4	37.3	36.82222222	100	100	100	132.3684211	22.1	30.4	7.4
11123429	25059199	31976121	0		2174/4/9 1:02	2174/4/19 1:54	10.03611111	62.27002112	0	1	t	2174/4/9 1:53	2174/4/13 1:01	3.96	1	t	52	EW EMER.	WALK-IN/SELF REFERRAL	English	SINGLE	Medicaid	2	HOME HEALTH CARE	61	83	69.125	98	197	144.2608696	52	110	82.52173913	69	125	99.82608696	14	35	24.41666667	36.89	37.39	37.146	89	98	94.875	231	45.2	46.9	14.3
11135588	22848293	31618350	1		2137/10/30 16:08	2138/1/31 12:54	92.86527778	42.82868953	0	1	t	2137/11/28 1:56	2137/12/4 17:37	6.65	1	t	42	URGENT	TRANSFER FROM HOSPITAL	English		Private	3	CHRONIC/LONG TERM ACUTE CARE	56	84	68.30769231	111	138	122.5416667	65	102	78.375	85	114	91.95833333	21	39	30.11538462	36.33	36.94	36.75142857	88	100	93.57692308	162.6666667	26.6	26.6	9.2
11146260	23713038	36317504	1		2171/1/16 6:20	2171/1/21 16:52	5.438888889	76.04187878	0	1	t	2171/1/16 8:35	2171/1/17 21:39	1.54	1	t	72	SURGICAL SAME DAY ADMISSION	PHYSICIAN REFERRAL	English	MARRIED	Medicare	1	HOME HEALTH CARE	66	102	75.79069767	80	150	119.2790698	47	71	57.53488372	56	96	77.41860465	12	29	17.2	36.56	37.17	36.89	94	100	97.8372093	131.325	27.9	35.9	9
11148765	28714933	38859205	1		2189/5/22 11:45	2189/5/28 16:00	6.177083333	76.38738585	0	1	t	2189/5/22 10:53	2189/5/25 12:00	3.05	1	t	76	ELECTIVE	PHYSICIAN REFERRAL	English	MARRIED	Medicare	3	HOME HEALTH CARE	54	91	76.54285714	87	159	122.9189189	41	70	53.21621622	56	95	73.02702703	12	25	18.25714286	36.3	37.2	36.81875	92	100	96.68571429	151.7916667	25.1	32.4	8.5
11152107	29471562	32386616	0	2176/10/22	2176/4/25 9:54	2176/5/6 15:37	11.23819444	55.31598913	0	1	t	2176/5/1 23:32	2176/5/4 14:21	2.62	1	t	55	ELECTIVE	PHYSICIAN REFERRAL	English	SINGLE	Medicare	1	HOME	92	110	100.3703704	118	166	143.9565217	56	111	74.69565217	75	116	90.52173913	22	54	40.37037037	35.89	36.39	36.10166667	89	100	95.44444444	90	30.7	30.9	10.2
11158326	27495195	35716967	0		2123/9/13 6:22	2123/10/5 14:44	22.34861111	67.69889355	0	1	t	2123/9/13 6:34	2123/9/23 18:14	10.49	1	t	67	EW EMER.	EMERGENCY ROOM	English	SINGLE	Medicare	3	CHRONIC/LONG TERM ACUTE CARE	77	91	84.19512195	65	128	101.2340426	36	61	50.04255319	13	78	62.72916667	8	24	17.23809524	36.28	37.56	37.19666667	88	100	96.87804878	181.3478261	26.2	38.6	9.1
11163038	24256406	35949727	1		2138/1/29 22:39	2138/2/4 16:45	5.754166667	62.07858283	0	1	t	2138/1/29 22:40	2138/2/3 0:15	4.07	1	t	61	EW EMER.	TRANSFER FROM HOSPITAL	English	WIDOWED	Medicaid	3	HOME HEALTH CARE	90	135	109.3148148	97	224	125.8148148	56	205	72.40740741	72	295	99.78846154	15	45	23.03703704	36.39	38.83	37.27	90	100	94.66666667	113	32.6	37.3	10.5
11189298	20177066	33693267	0		2165/8/15 16:44	2165/9/18 12:24	33.81944444	68.62067676	0	1	t	2165/8/15 18:24	2165/8/31 22:50	16.19	1	t	68	OBSERVATION ADMIT	TRANSFER FROM HOSPITAL	English	MARRIED	Medicare	1	REHAB	64	84	71.45833333	97	149	116.02	42	97	57.86	62	109	79.12	15	23	19.94	36.56	37.22	36.97	93	98	95.54166667	149	32.1	35.4	10.3
11250363	27183847	37924155	0		2114/5/31 19:20	2114/6/5 16:24	4.877777778	79.41289215	0	1	t	2114/5/31 19:21	2114/6/3 1:47	2.27	1	t	79	URGENT	TRANSFER FROM HOSPITAL	English	WIDOWED	Medicare	1	HOME	67	98	77.07692308	91	155	118.88	40	68	53.2	58	87	68.88	17	27	21.11538462	36.5	39.06	37.76777778	91	100	94.61538462	111.6666667	24.9	32.7	8.4
11268141	22190467	35390755	1		2189/7/1 19:32	2189/7/14 14:30	12.79027778	76.4977902	0	1	t	2189/7/6 16:09	2189/7/9 20:39	3.19	1	t	76	OBSERVATION ADMIT	WALK-IN/SELF REFERRAL	English	MARRIED	Medicare	3	HOME HEALTH CARE	58	93	78.44	96	173	128.7714286	32	63	50.8	54	98	71.54285714	13	25	17.62962963	36.1	36.44	36.27333333	88	100	98.28	139.0526316	27.6	32	9.3
11273741	26588537	37948554	1		2155/7/26 21:01	2155/7/29 15:49	2.783333333	58.56640719	0	1	t	2155/7/26 21:02	2155/7/28 23:31	2.1	1	t	58	URGENT	TRANSFER FROM HOSPITAL	English	MARRIED	Private	1	HOME	57	91	73.03333333	94	148	110.9655172	43	99	59.55172414	57	109	70.34482759	9	27	15.16666667	36.67	37.22	36.92857143	88	99	96.77419355	124.6	31	34.8	10.4
11278565	20592797	38859476	1		2147/12/28 10:46	2148/1/30 19:40	33.37083333	67.98961404	0	1	t	2147/12/28 14:39	2148/1/30 20:06	33.23	1	t	67	EW EMER.	TRANSFER FROM HOSPITAL	English	MARRIED	Medicare	3	REHAB	85	129	100.7777778	99	158	130.45	50	95	65.425	64	270	89.7	11	30	17.37837838	35.94	37.5	37.04571429	93	100	96.83333333	141.25	30.4	33.1	9.8
11304253	23346584	34543082	0	2164/9/12	2164/9/8 13:18	2164/9/12 13:45	4.01875	63.68873286	1	1	t	2164/9/8 13:19	2164/9/12 17:47	4.19	1	t	63	URGENT	TRANSFER FROM HOSPITAL	English		Medicare	3	DIED	56	88	79.07407407	99	165	121.1923077	50	71	59.30769231	65	103	79.46296296	11	31	19.71428571	35.2	37	36.35916667	97	100	99.74074074	126.05	21.2	31.4	7
11310753	25982067	36854495	1		2157/9/25 10:49	2157/10/3 17:25	8.275	73.73225613	0	1	t	2157/9/25 11:58	2157/9/30 15:30	5.15	1	t	73	EW EMER.	EMERGENCY ROOM	English	MARRIED	Medicare	3	REHAB	92	121	103.6	92	180	116.4137931	44	103	65	55	111	75.82758621	12	31	20.06451613	37	38.72	37.675	86	100	97.56666667	68	28.2	30.7	8.4
11311104	29507570	30789129	1		2139/12/24 20:04	2140/2/25 16:15	62.84097222	63.97972334	0	1	t	2139/12/24 20:05	2140/2/24 16:16	61.84	1	t	63	URGENT	TRANSFER FROM HOSPITAL	English	DIVORCED	Medicaid	1	CHRONIC/LONG TERM ACUTE CARE	62	78	68.16	113	155	128.28	60	81	67.52	79	96	87.92	14	60	34.40384615	34.44	37.9	36.55692308	89	99	95.73076923	134	39.4	40.7	12.3
11312196	20569926	31433016	0		2139/1/16 23:48	2139/2/5 14:50	19.62638889	91.04378376	0	1	t	2139/1/16 23:49	2139/1/31 10:57	14.46	1	t	91	EW EMER.	EMERGENCY ROOM	English		Medicare	3	REHAB	90	124	114.1935484	61.5	142	101.0833333	47	81	63.4	51.5	108	78.25	9	41	18.40625	32.6	37.6	34.87	77	100	98.29166667	181.875	12.8	31.6	4.1
11325222	27584078	38248966	1		2162/6/25 18:27	2162/7/1 16:30	5.91875	62.48273953	0	1	t	2162/6/26 20:54	2162/6/28 17:43	1.87	1	t	56	EW EMER.	EMERGENCY ROOM	English	MARRIED	Private	1	SKILLED NURSING FACILITY	84	104	90.46875	106	179	156.96	64	93	80.4	80	114	98.64	10	27	15.625	37	38.17	37.446	91	97	94.63636364	188.3333333	24.5	28.8	7.7
11333972	29004427	36910914	0		2169/9/22 0:00	2169/9/29 18:08	7.755555556	67.72280844	0	1	t	2169/9/22 11:27	2169/9/26 1:40	3.59	1	t	67	SURGICAL SAME DAY ADMISSION	PHYSICIAN REFERRAL	English	MARRIED	Medicare	1	HOME HEALTH CARE	41	84	58.90909091	72	140	113.1774194	37	79	51.16129032	54	91	70.32258065	11	26	15.5	35.94	36.61	36.35166667	89	97	94.09090909	158.75	20.8	34	7
11341893	26548324	34581532	0		2168/5/4 7:31	2168/5/9 15:40	5.339583333	91.34035843	0	1	t	2168/5/4 7:39	2168/5/5 16:27	1.37	1	t	91	EW EMER.	TRANSFER FROM HOSPITAL	Russian	WIDOWED	Medicare	3	SKILLED NURSING FACILITY	69	112	82.19230769	61	132	107.95	44	107	62.55	52	115	76.15	15	22	17.5	36.67	36.72	36.69	87	98	91.96153846	107	30.3	33.3	9.9
11355243	20604937	31974618	0	2141/10/11	2141/9/17 22:32	2141/10/9 15:30	21.70694444	75.71168948	0	1	t	2141/9/25 17:36	2141/9/29 18:24	4.03	1	t	75	URGENT	TRANSFER FROM HOSPITAL	Spanish		Medicaid	3	HOSPICE	56	92	76.57692308	89	142	120.48	49	73	58.24	59	86	73.52	11	27	18.46296296	35.94	37	36.565	93	100	97.26923077	145.2	21.7	25.9	7.8
11356876	24924829	30379560	0	2159/3/28	2159/3/13 21:15	2159/3/28 0:00	14.11458333	67.19681586	1	1	t	2159/3/13 22:24	2159/3/14 18:44	0.85	1	t	67	OBSERVATION ADMIT	EMERGENCY ROOM	English	SINGLE	Medicare	1	DIED	71	85	78.42857143	90	123	102.047619	45	81	54.38095238	54	85	64.71428571	14	26	18.9047619	36.5	36.78	36.60166667	90	97	92.9047619	99.6	30	32.5	10.1
11369863	29836896	30553659	0	2123/4/16	2121/11/25 16:46	2121/12/5 16:34	9.991666667	81.90003508	0	1	t	2121/11/25 17:47	2121/11/26 10:48	0.71	1	t	77	EW EMER.	PHYSICIAN REFERRAL	Chinese	MARRIED	Medicare	3	SKILLED NURSING FACILITY	54	75	62.35	112	202	167.45	33	61	48.25	59	102	82.9	13	25	19.8	36.83	37.56	37.09166667	89	100	98.35	121.1666667	31.3	33.5	10.1
11376905	20070455	36294888	1	2126/1/27	2126/1/16 3:52	2126/1/27 16:22	11.52083333	59.04150977	1	1	t	2126/1/16 5:40	2126/1/27 20:50	11.63	1	t	59	EW EMER.	EMERGENCY ROOM	English	MARRIED	Private	3	DIED	45	82	60.65384615	92	152	113.4333333	55	93	71.46666667	71.5	105	85.86206897	16	24	19.17307692				95	100	99.80769231	163	39.6	44.5	14.6
11387260	21213731	35840639	0	2154/9/19	2154/1/18 0:00	2154/1/31 17:45	13.73958333	69.04654448	0	1	t	2154/1/18 18:40	2154/1/28 16:15	9.9	1	t	69	URGENT	TRANSFER FROM HOSPITAL	English	DIVORCED	Medicare	1	REHAB	77	102	87.71134021	75	124	102.1808511	40	87	64.53191489	54	93	75.57291667	5	26	22.38636364	36.89	37.94	37.54384615	91	100	98.6375	164	26.1	33.4	8.9
11420376	23894409	38276187	1	2158/9/12	2158/8/29 20:15	2158/9/12 6:08	13.41180556	48.65940869	1	1	t	2158/9/4 13:35	2158/9/5 19:01	1.23	1	t	48	OBSERVATION ADMIT	WALK-IN/SELF REFERRAL	English	SINGLE	Medicaid	1	DIED	81	107	96.59259259	86	110	97.69565217	47	76	61.60869565	58	86	72.34782609	17	31	24.14814815	36.61	37	36.77714286	92	97	95.03703704	111	22.3	26.4	7.5
11430311	25074223	30184955	0		2126/10/22 4:04	2126/11/9 13:30	18.39305556	55.80540969	0	1	t	2126/10/22 6:25	2126/10/25 17:51	3.48	1	t	55	EW EMER.	EMERGENCY ROOM	English	DIVORCED	Medicaid	2	HOME	91	102	96.85185185	104	160	121.3333333	56	109	69	67	119	79.66666667	7	23	12.25862069	36.72	37.61	37.2425	97	100	99	123	32.2	33.4	10.6
11443024	22502456	39489073	0		2159/8/12 3:51	2159/8/17 12:45	5.370833333	67.6109933	0	1	t	2159/8/12 10:25	2159/8/13 12:07	1.07	1	t	67	OBSERVATION ADMIT	WALK-IN/SELF REFERRAL	English	MARRIED	Private	1	HOME HEALTH CARE	81	109	94.84	95	146	115.6521739	20	128	64.69565217	38	132	75.56521739	21	37	28.72	37.06	37.39	37.23333333	90	99	95.2	136	35.9	39.6	12
11456935	28398965	39486895	1		2188/6/10 20:28	2188/6/20 14:18	9.743055556	70.44313846	0	1	t	2188/6/15 11:40	2188/6/17 11:37	2	1	t	70	URGENT	TRANSFER FROM HOSPITAL	English	MARRIED	Medicare	1	HOME HEALTH CARE	60	81	68.46666667	76	160	120.5757576	44	83	58.25757576	64	102	76.796875	9	42	21.56896552	36.39	37.22	36.8175	93	100	96.79310345	139.3333333	29.7	35.9	9.9
11464841	23320938	30356877	1		2187/12/19 15:34	2188/1/7 19:40	19.17083333	64.96485785	0	1	t	2187/12/24 9:38	2187/12/30 12:52	6.14	1	t	63	OBSERVATION ADMIT	EMERGENCY ROOM	English	MARRIED	Private	1	HOME HEALTH CARE	58	78	68.88461538	65	138	99.85714286	45	89	62.67857143	56	98	75.59259259	6	27	17.28846154	36.28	36.67	36.50142857	88	100	97.07692308	117.6315789	34.3	37.2	11.3
11467360	27653458	31148208	1	2175/5/8	2174/5/29 19:43	2174/6/7 14:34	8.785416667	68.40746006	0	1	t	2174/5/29 22:23	2174/5/31 2:12	1.16	1	t	68	OBSERVATION ADMIT	TRANSFER FROM HOSPITAL	Spanish	MARRIED	Medicare	1	REHAB	53	81	69.15151515	122	170	144.03125	53	126	72.90625	72	131	90.1875	11	29	16.65625	36.44	37	36.72166667	87	100	96.54545455	109.6	27.6	28.2	8.7
11470198	27367969	38995260	1		2134/2/28 18:05	2134/3/11 22:48	11.19652778	29.16019919	0	1	t	2134/2/28 21:44	2134/3/8 16:12	7.77	1	t	28	EW EMER.	WALK-IN/SELF REFERRAL	English	SINGLE	Medicaid	2	HOME HEALTH CARE	98	105	101.7083333	93	149	126.7916667	52	107	82.08333333	69	119	95.58333333	15	25	20.92	37	37.78	37.34166667	90	100	97.12	83.33333333	35.3	35.3	11.3
11478670	25808565	32056837	1		2166/9/3 0:00	2166/9/16 17:55	13.74652778	80.67078813	0	1	t	2166/9/3 11:17	2166/9/4 11:55	1.03	1	t	80	SURGICAL SAME DAY ADMISSION	PHYSICIAN REFERRAL	English	MARRIED	Medicare	3	HOME HEALTH CARE	58	83	68.12903226	87	144	119.25	42	71	54.71875	56	93	73.046875	13	29	18.60714286	34.44	37.39	36.00933333	93	100	98.26666667	129.6315789	20.9	28.5	6.9
11485270	22993294	37133981	1		2130/5/27 20:32	2130/6/4 14:56	7.766666667	49.4020774	0	1	t	2130/5/27 20:34	2130/5/28 20:18	0.99	1	t	49	URGENT	TRANSFER FROM HOSPITAL	English	MARRIED	Private	3	HOME	82	117	97.48148148	81	116	100.1923077	53	92	67.03846154	63	102	77.5	24	39	31.92592593	36.72	37.72	37.08714286	91	98	94.59259259	111	38.5	40.6	12.5
11487644	24348664	39698384	0	2118/6/6	2118/5/20 15:44	2118/6/6 6:27	16.61319444	88.38236445	1	1	t	2118/5/28 18:45	2118/5/29 13:22	0.78	1	t	88	DIRECT EMER.	PHYSICIAN REFERRAL	English		Medicare	3	DIED	69	139	99.89473684	93	144	106.2777778	39	86	53.77777778	45	100	65.72222222	16	30	20.21052632	36.39	36.61	36.532	91	100	96.26315789	141.5	22	26.2	7.3
11497578	29093371	37694594	0		2174/10/17 3:40	2174/10/23 19:00	6.638888889	74.7916745	0	1	t	2174/10/20 8:39	2174/10/20 20:33	0.5	1	t	74	OBSERVATION ADMIT	PHYSICIAN REFERRAL	English		Medicare	3	HOME	82	119	102.9166667	95	139	117.3636364	60	96	75.63636364	66	104	84.66666667	17	30	22.66666667	36.72	37.11	36.915	94	98	96.5	90	34.3	35.9	10.7
11516230	21416254	33693326	0		2188/10/13 16:02	2188/10/29 15:30	15.97777778	50.78487155	0	1	t	2188/10/13 17:34	2188/10/22 14:27	8.87	1	t	50	OBSERVATION ADMIT	TRANSFER FROM HOSPITAL	English	SINGLE	Private	1	HOME	57	71	65.28	90	119	104.1666667	51	76	57.14814815	64	90	75.12962963	12	34	21.88	36.33	36.67	36.454	87	98	94.68	175	35.8	41.3	12.3
11521153	27603277	34351103	0	2142/2/21	2141/9/10 22:55	2141/10/1 17:45	20.78472222	62.69256783	0	1	t	2141/9/11 0:39	2141/9/13 14:14	2.57	1	t	62	EW EMER.	TRANSFER FROM HOSPITAL	English		Medicaid	3	REHAB	61	131	83.90322581	105	175	136.8709677	61	110	81.5483871	75	124	97.83870968	13	27	18.83870968	36.56	38.5	37.41285714	90	99	94.12903226	152	39.4	41	13.3
11535886	29371385	31752961	0	2177/5/24	2172/1/10 21:24	2172/1/18 17:10	7.823611111	95.02717011	0	1	t	2172/1/10 22:01	2172/1/18 17:43	7.82	1	t	91	EW EMER.	EMERGENCY ROOM	English	WIDOWED	Medicare	1	CHRONIC/LONG TERM ACUTE CARE	62	131	79.03703704	98	167	130.6923077	39	94	55.53846154	53	108	73.76923077	15	34	20.37037037	36.44	36.78	36.54	89	100	96.59259259	150	31.1	32.4	10.2
11538083	25080467	35208187	0		2184/1/4 14:24	2184/1/5 16:40	1.094444444	67.0091939	0	1	t	2184/1/4 14:25	2184/1/5 17:07	1.11	1	t	66	DIRECT EMER.	PHYSICIAN REFERRAL	English	MARRIED	Medicare	1	HOME	64	81	71.91666667	78	110	92.70833333	47	73	59.875	56	81	67.33333333	12	32	22.6	35.94	37.11	36.27833333	90	99	95.6	110	35	35.8	11.7
11546758	20018306	30241528	0	2136/7/11	2136/5/14 19:42	2136/7/11 0:00	57.17916667	51.36912741	1	1	t	2136/5/14 21:19	2136/6/20 14:31	36.72	1	t	51	EW EMER.	TRANSFER FROM HOSPITAL	English	MARRIED	Private	3	DIED	83	142	110.8837209	82	156	114.7692308	33	91	52.69230769	52	109	73.12820513	11	35	21.67647059	35.56	37.83	36.83333333	95	100	99.62790698	122.7	21.4	23.4	6.7
11548403	25441939	34307891	1		2189/12/6 21:26	2189/12/14 18:08	7.8625	59.93059685	0	1	t	2189/12/9 10:05	2189/12/10 17:34	1.31	1	t	59	URGENT	TRANSFER FROM HOSPITAL	Spanish		Private	3	HOME HEALTH CARE	67	93	83	93	141	115.4545455	48	70	57.04545455	63	90	73.81818182	12.5	31	19.63636364	36.5	37.11	36.824	90	100	96.76190476	135.6190476	32.1	38.2	10.4
11558910	26825573	33824607	0	2174/12/18	2174/12/3 21:12	2174/12/18 20:10	14.95694444	61.92178154	1	1	t	2174/12/10 2:57	2174/12/18 23:48	8.87	1	t	56	OBSERVATION ADMIT	PHYSICIAN REFERRAL	English	MARRIED	Medicare	1	DIED	64	84	74.64	107	159	135.45	66	93	78.05	82	110	94.85	18	36	23.72	36.72	37.06	36.88666667	86	100	95.76	117	28.6	30.3	8.7
11565805	29951240	30088225	1		2183/9/4 21:09	2183/9/9 14:18	4.714583333	67.67593883	0	1	t	2183/9/5 12:11	2183/9/7 17:59	2.24	1	t	67	EW EMER.	EMERGENCY ROOM	English	MARRIED	Medicare	1	HOME	93	127	105.1111111	85	120	104.8181818	46	82	65.22727273	58	85	73.45454545	10	36	24.07407407	36.61	37.11	36.88	89	99	95.74074074	97	34.1	34.1	11.6
11582827	21591651	32638077	0	2148/11/15	2140/9/11 7:15	2140/9/20 14:38	9.307638889	87.69625641	0	1	t	2140/9/11 10:49	2140/9/19 20:21	8.4	1	t	87	SURGICAL SAME DAY ADMISSION	PHYSICIAN REFERRAL	English	WIDOWED	Medicare	1	REHAB	77	105	89.60606061	82	159	116.5857143	37	100.5	53.8	44.5	112.5	72.61111111	10	30	16.70588235				88	100	94.51515152	111.1052632	13.9	36.4	4.7
11595895	23858599	33222231	0		2140/7/29 23:15	2140/8/14 16:04	15.70069444	71.57712626	0	1	t	2140/7/30 0:17	2140/8/4 16:29	5.68	1	t	62	EW EMER.	TRANSFER FROM HOSPITAL	English	SINGLE	Medicare	1	CHRONIC/LONG TERM ACUTE CARE	58	99	76.51515152	103	174	139.4571429	52	99	74.54285714	73	127	100.1515152	10	28	15.13235294	36.39	37.11	36.69111111	93	100	98.91176471	158.1666667	24.8	30.4	7.6
11625955	28718813	38005532	1	2162/12/7	2151/8/26 21:03	2151/9/10 17:39	14.85833333	63.65128622	0	1	t	2151/8/26 21:04	2151/9/5 18:09	9.88	1	t	63	URGENT	TRANSFER FROM HOSPITAL	English	MARRIED	Private	1	HOME HEALTH CARE	60	100	76.92	99	245	151.2083333	49	103	67.125	60	169	88.91666667	5	33	16.2962963	37.44	38.67	37.96375	93	100	97.68	115.3333333	29.9	30.6	10.1
11634237	22525982	37249783	1	2180/5/20	2180/5/15 22:00	2180/5/20 15:45	4.739583333	59.3721277	1	1	t	2180/5/15 22:48	2180/5/20 18:13	4.81	1	t	59	EW EMER.	EMERGENCY ROOM	English		Medicaid	3	DIED	47	87	61.94117647	72	158	109.1465517	42	96	70.5862069	48	107	79.79824561	9	27	20.98611111	32.2	32.2	32.2	91	100	98.42857143	181.875	36	41.2	11.6
11639132	27455245	31025767	1		2173/4/4 8:00	2173/4/11 14:24	7.266666667	58.25553834	0	1	t	2173/4/6 18:25	2173/4/9 22:51	3.18	1	t	58	SURGICAL SAME DAY ADMISSION	PHYSICIAN REFERRAL	English	SINGLE	Medicare	1	HOME	88	132	110.8214286	124	191	160.7407407	53	166	81.59259259	72	169	98.85185185	12	31	22.88888889	36.78	37.61	37.14833333	92	98	95.22222222	172.2	28.3	31.7	10.2
11641713	29862044	37742980	1	2163/4/14	2163/3/20 16:15	2163/4/14 21:45	25.22916667	58.21541083	1	1	t	2163/4/4 21:56	2163/4/8 22:01	4	1	t	58	URGENT	PHYSICIAN REFERRAL	English	MARRIED	Private	1	DIED	60	87	72.21052632	76	138	95.89473684	44	108	61.68421053	51	115	69.94736842	8	27	16.36842105	36.44	37.33	36.73714286	94	100	97.36842105	233	18.9	26.5	6.7
11652675	29286845	39821225	0		2189/4/6 9:06	2189/4/11 18:47	5.403472222	45.26122726	0	1	t	2189/4/6 10:17	2189/4/7 21:16	1.46	1	t	41	EW EMER.	PHYSICIAN REFERRAL	English	SINGLE	Private	1	HOME	74	119	91.375	90	123	107.1025641	60	83	70.87179487	70	95	82.15384615	6	24	13.52083333	35.9	38.83	37.136	96	100	99.48	107.6	22.8	23.4	7.4
11653606	22015679	37384461	0		2129/8/26 8:25	2129/9/1 10:15	6.076388889	66.64984502	0	1	t	2129/8/30 15:03	2129/8/31 12:18	0.89	1	t	66	ELECTIVE	PHYSICIAN REFERRAL	English	MARRIED	Medicare	1	HOME	85	122	98.03448276	92	121	109.1785714	27	70	51.25	50	115	66.53571429	15	25	18.79310345	35.56	37.78	36.802	94	100	96.34482759	93	37.8	42.9	12.3
11659535	27701849	34818375	0		2113/3/8 4:56	2113/3/28 16:04	20.46388889	43.1812649	0	1	t	2113/3/8 4:57	2113/3/22 1:35	13.86	1	t	43	URGENT	TRANSFER FROM HOSPITAL	English	MARRIED	Private	1	HOME HEALTH CARE	99	128	115.3939394	111	222	172.0882353	62	155	117.1470588	79	167	132.2727273	17	27	21.42424242	36.11	36.83	36.53857143	90	100	93.87878788	137.5	36.6	47.7	11.1
11706906	26157738	36086558	0		2166/4/12 22:33	2166/4/21 17:55	8.806944444	91.27910148	0	1	t	2166/4/13 0:40	2166/4/15 19:40	2.79	1	t	91	EW EMER.	EMERGENCY ROOM	English	WIDOWED	Medicare	1	HOME HEALTH CARE	96	147	127.6818182	99	139	119.047619	59	122	85.61904762	70	126	93.38095238	19	40	27.36363636	36.33	36.72	36.568	90	96	92.95454545	99	37.2	37.2	11.9
11712299	29812235	38434653	1	2167/8/4	2167/5/22 16:40	2167/6/6 15:50	14.96527778	72.38794674	0	1	t	2167/5/22 17:46	2167/6/2 21:51	11.17	1	t	72	OBSERVATION ADMIT	TRANSFER FROM HOSPITAL	English	MARRIED	Medicare	3	SKILLED NURSING FACILITY	105	120	111.16	84	135	110	37	111	60.16666667	50	119	71.625	15	26	19.8	36.39	37	36.72875	83	97	92.5	110.3333333	24.9	27.4	7.2
11725159	26797546	35429155	1		2140/5/21 7:45	2140/6/25 15:45	35.33333333	57.38692953	0	1	t	2140/5/25 4:11	2140/6/4 15:35	10.48	1	t	57	ELECTIVE	PHYSICIAN REFERRAL	English	MARRIED	Medicare	3	CHRONIC/LONG TERM ACUTE CARE	79	129	97.29032258	82	151	109.7	41	75	60.03333333	52	105	78.18965517	12	25	16.671875	36.94	38.78	37.82571429	97	100	99.74193548	99.14285714	25.1	31	8.7
11732764	29420209	38353571	1	2190/2/17	2190/1/20 11:37	2190/1/31 16:45	11.21388889	56.05268295	0	1	t	2190/1/20 18:28	2190/1/21 22:19	1.16	1	t	55	OBSERVATION ADMIT	PHYSICIAN REFERRAL	English	SINGLE	Medicaid	1	HOME	65	151	91.80487805	100	135	119.9090909	65	103	78.51515152	78	114	90.93939394	17	28	22.775	36.56	38.89	37.51571429	94	100	97.2	91.5	27.4	32.3	8.2
11754612	21173590	37007769	1		2158/9/5 0:00	2158/9/11 14:20	6.597222222	80.67626396	0	1	t	2158/9/5 11:04	2158/9/6 22:37	1.48	1	t	80	SURGICAL SAME DAY ADMISSION	PHYSICIAN REFERRAL	English	MARRIED	Medicare	1	HOME HEALTH CARE	62	81	74.79310345	89	134	115.3	31	64	52.33333333	56	85	71.53333333	15	25	17.12068966	34.9	37.6	36.56	92	100	98.20689655	152.047619	33.7	35	11
11758190	20109065	38235958	0	2154/10/31	2154/5/24 1:39	2154/5/29 13:39	5.5	86.39170947	0	1	t	2154/5/24 12:02	2154/5/25 19:42	1.32	1	t	86	EW EMER.	EMERGENCY ROOM	English	WIDOWED	Medicare	1	SKILLED NURSING FACILITY	77	146	87.28	119	203	142.1304348	51	118	71.13043478	24	128	85.95833333	17	29	22.44	35.78	36.94	36.45857143	88	100	96.84	122.4	31.8	34.3	10.2
11760663	24987624	31583024	0		2131/5/4 10:00	2131/5/14 16:52	10.28611111	74.33790382	0	1	t	2131/5/4 11:57	2131/5/13 16:36	9.19	1	t	74	ELECTIVE	PHYSICIAN REFERRAL	English	SINGLE	Medicare	3	SKILLED NURSING FACILITY	68	89	78.7	93	146	109.65	45	102	63.15	62	110	77.1	13	26	19.35	36.44	36.89	36.695	90	97	94.55	148	30.2	31.6	9.9
11770965	26584156	36898364	0		2134/3/17 7:15	2134/3/23 16:00	6.364583333	61.20617038	0	1	t	2134/3/17 10:04	2134/3/19 11:12	2.05	1	t	61	ELECTIVE	PHYSICIAN REFERRAL	Spanish	DIVORCED	Medicaid	3	HOME HEALTH CARE	65	89	79.43333333	80	145	109.3333333	36	68	49.73333333	53	94	66.53333333	13	23	16.16129032	35.67	37.78	36.80142857	95	100	99.48387097	130.2857143	24.4	29.6	8.5
11804278	25818525	37087219	0		2162/12/8 2:12	2162/12/21 14:50	13.52638889	73.93387854	0	1	t	2162/12/8 3:11	2162/12/15 14:06	7.45	1	t	73	OBSERVATION ADMIT	TRANSFER FROM HOSPITAL	English	MARRIED	Medicare	1	HOME	63	84	70.33333333	122	210	165.4333333	37	136	55.96666667	69	145	85.66666667	13	28	19.96875	36.56	37.17	36.71666667	88	100	94.26666667	136.3333333	32.1	35.4	10.1
11810507	26752992	38716310	0		2183/11/8 20:29	2183/11/21 15:30	12.79236111	71.85382698	0	1	t	2183/11/9 0:15	2183/11/12 0:13	3	1	t	71	EW EMER.	TRANSFER FROM HOSPITAL	English	SINGLE	Medicare	1	SKILLED NURSING FACILITY	88	110	95.56	76	212	105.3076923	42	101	58.30769231	52	163	74.34615385	12	30	24.46296296	37.06	37.83	37.48428571	92	100	95.96	148.8333333	33.7	33.7	10.4
11811502	26280259	34982315	1	2136/1/20	2135/12/3 17:24	2135/12/30 12:40	26.80277778	51.921923	0	1	t	2135/12/3 17:25	2135/12/30 12:40	26.8	1	t	51	DIRECT EMER.	PHYSICIAN REFERRAL	English		Medicaid	3	CHRONIC/LONG TERM ACUTE CARE	72	106	87.92	82	152	109.4	46	110	61.43333333	61	120	74.73333333	12	27	20.13461538	36.72	38.39	37.36875	93	100	98.44	96	42.3	49.7	13.8
11812498	21280336	30767646	1		2165/11/20 5:56	2165/12/11 17:00	21.46111111	53.88502205	0	1	t	2165/11/21 10:18	2165/11/22 21:07	1.45	1	t	53	URGENT	TRANSFER FROM HOSPITAL	English	SINGLE	Medicaid	1	HOME HEALTH CARE	77	89	83	119	160	137.9583333	71	110	88.375	84	117	99.04166667	15	29	18.66666667	36.5	36.89	36.72333333	87	96	91.28	133	34.1	34.6	11.7
11818034	22420026	30463812	0		2185/5/9 23:19	2185/6/3 18:45	24.80972222	52.35311253	0	1	t	2185/5/9 23:20	2185/5/29 17:03	19.74	1	t	52	URGENT	TRANSFER FROM HOSPITAL	English	MARRIED	Private	1	REHAB	88	106	100.2962963	79	144	103.4338235	34	88	60.38235294	51	94	71.05223881	14	33	24.48765432	35.94	37.06	36.63	80	100	92.8852459	121.4615385	26	32.2	9.4
11832757	20204340	36690574	0	2154/9/8	2153/3/20 1:29	2153/3/28 18:00	8.688194444	91.21372626	0	1	t	2153/3/20 2:35	2153/3/21 17:40	1.63	1	t	91	EW EMER.	EMERGENCY ROOM	English	WIDOWED	Medicare	1	SKILLED NURSING FACILITY	55	80	64.83333333	75	162	112.2068966	41	82	55.68965517	54	102	69.06896552	12	28	15.53333333	36.5	37.28	36.74714286	94	99	96.63333333	170	34.7	41.2	13.1
11851943	26018239	32518154	0	2127/8/1	2118/1/15 21:46	2118/1/27 12:50	11.62777778	85.04156407	0	1	t	2118/1/15 23:09	2118/1/20 17:06	4.75	1	t	82	EW EMER.	EMERGENCY ROOM	English	MARRIED	Medicare	1	SKILLED NURSING FACILITY	92	117	104.76	88	144	115.0769231	35	61	47.42307692	49	87	66.61538462	12	33	25.52	36.83	39.5	37.58571429	90	98	94.8	236.625	30.4	32.3	10
11857128	22423479	31056009	0		2143/11/17 18:22	2143/11/22 19:00	5.026388889	75.8782267	0	1	t	2143/11/17 18:23	2143/11/20 14:10	2.82	1	t	75	DIRECT EMER.	PHYSICIAN REFERRAL	English	SINGLE	Medicare	3	CHRONIC/LONG TERM ACUTE CARE	70	125	87.15151515	77	166	120.2368421	41	84	55.60526316	51	98	70.65789474	8	21	15.20588235	36.39	37.06	36.875	95	100	99.48484848	179.125	32	38.2	9.6
11866441	22328710	35546289	1		2186/1/28 19:57	2186/2/27 12:26	29.68680556	52.07619948	0	1	t	2186/1/28 19:58	2186/2/20 11:10	22.63	1	t	52	EW EMER.	TRANSFER FROM HOSPITAL	English		Private	3	SKILLED NURSING FACILITY	74	106	95.68181818	91	133	113	45	72	56.95454545	61.5	84	71.02173913	15	30	24.02173913	35.6	38.2	37.05909091	90	100	95.68181818	125.8235294	26.5	47	9.1
11878908	23990803	37463986	0		2112/8/13 7:15	2112/8/21 13:15	8.25	87.616857	0	1	t	2112/8/13 8:47	2112/8/19 11:56	6.13	1	t	87	SURGICAL SAME DAY ADMISSION	PHYSICIAN REFERRAL	English	WIDOWED	Medicare	1	SKILLED NURSING FACILITY	68	106	79.83333333	76	147	107.25	49	87	65.3255814	59	111	82.02325581	12	24	16.5				92	100	97.92857143	115.65	23.2	31.5	7.8
11880152	20273717	34557982	1		2153/1/15 7:29	2153/1/21 15:29	6.333333333	74.03918445	0	1	t	2153/1/15 7:31	2153/1/17 0:08	1.69	1	t	74	URGENT	TRANSFER FROM HOSPITAL	English	MARRIED	Medicare	3	HOME	96	154	113.4878049	73	145	102.9736842	35	96	63.97368421	45	110	72.68421053	12	33	23.41463415	36.5	37.61	36.88142857	92	98	94.7804878	85.5	32.7	38.1	10.6
11884807	21943638	37443228	1	2149/1/9	2148/10/24 0:24	2148/12/18 13:24	55.54166667	83.81196759	0	1	t	2148/10/24 2:38	2148/11/3 21:43	10.8	1	t	77	EW EMER.	PHYSICIAN REFERRAL	English	MARRIED	Medicare	2	CHRONIC/LONG TERM ACUTE CARE	78	89	83.34615385	88	175	127.24	54	94	69.08	64	113	85.52	14	18	17.57142857	36.83	39.22	38.305	98	100	99.34615385	285.7142857	36.1	41	12.4
11888239	29639617	36792908	0	2197/2/19	2196/12/23 1:18	2196/12/28 17:44	5.684722222	91.97559472	0	1	t	2196/12/25 5:49	2196/12/25 22:38	0.7	1	t	88	EW EMER.	EMERGENCY ROOM	Russian	WIDOWED	Medicare	1	SKILLED NURSING FACILITY	64	108	81.70588235	92	138	107.1764706	35	79	52.17647059	49	85	64	17	27	21.82352941	36.5	37	36.702	93	100	96	108	41.8	41.8	13.1
11889318	27338698	30575927	0		2146/1/1 0:33	2146/1/31 14:41	30.58888889	85.00006274	0	1	t	2146/1/1 0:34	2146/1/16 17:49	15.72	1	t	85	URGENT	TRANSFER FROM HOSPITAL	English	WIDOWED	Medicare	1	CHRONIC/LONG TERM ACUTE CARE	46	94	63.4516129	70	230	104.2619048	27	99	46.04761905	38	154	61.515625	5	49	20.0877193	36.83	37.33	37.05571429	86	100	95.98387097	158.3333333	34.4	35.6	10.5
11896370	24194491	38515563	0		2153/2/7 23:34	2153/2/26 19:00	18.80972222	62.10399117	0	1	t	2153/2/8 5:57	2153/2/23 18:25	15.52	1	t	62	OBSERVATION ADMIT	TRANSFER FROM HOSPITAL	English	DIVORCED	Private	1	REHAB	81	100	92.88	107	162	144.4166667	64	95	82.75	77	113	100.3333333	15	30	24.32	36.61	37	36.73142857	91	100	95.8	161.5	33	39.5	10.4
11900721	26858236	35845211	0	2188/4/11	2185/1/30 18:38	2185/2/17 16:15	17.90069444	73.08360043	0	1	t	2185/2/5 15:42	2185/2/8 18:02	3.1	1	t	72	DIRECT EMER.	PHYSICIAN REFERRAL	English	DIVORCED	Medicare	2	SKILLED NURSING FACILITY	60	77	70.83870968	84	138	105.03125	30	121	48.09375	40	125	65.40625	13	29	19.87096774	36.44	36.89	36.63	92	100	96.26666667	133.6666667	25.7	30.3	8.4
11901964	26970650	33569344	0		2187/8/22 19:49	2187/9/10 17:15	18.89305556	50.64019388	0	1	t	2187/8/22 20:45	2187/8/26 16:41	3.83	1	t	50	EW EMER.	EMERGENCY ROOM	Portuguese	MARRIED	Private	3	REHAB	66	93	82.18518519	94	149	111.1451613	52	93	62.33870968	21	116	74.11666667	12	25	16.62962963	36.22	37.56	37.175	93	100	97.57692308	127.5	31.1	39.4	10.9
11911920	29219238	37224074	1		2149/2/10 20:21	2149/3/8 13:10	25.70069444	26.11183795	0	1	t	2149/2/10 20:22	2149/3/6 16:52	23.85	1	t	26	EW EMER.	WALK-IN/SELF REFERRAL	English	SINGLE	Private	1	REHAB	65	114	87.6	86	146	110.7419355	41	75	57.48387097	61	88	72.12903226	6	25	17.11111111	36.9	38.4	37.676	100	100	100	142.4285714	24.3	40.7	8
11918150	26807654	30121392	0	2144/9/11	2144/8/24 0:00	2144/9/11 2:47	18.11597222	68.64614694	1	1	t	2144/8/24 23:39	2144/8/26 18:04	1.77	1	t	68	SURGICAL SAME DAY ADMISSION	PHYSICIAN REFERRAL	English	WIDOWED	Private	1	DIED	100	132	113.12							56	97	72.16	10	29	19.28	36.72	38.33	37.32571429	94	99	96.64	115	30.8	30.8	10.2
11924285	23532113	30687979	0		2180/4/5 7:15	2180/4/20 14:55	15.31944444	84.2609286	0	1	t	2180/4/5 9:29	2180/4/16 18:05	11.36	1	t	84	SURGICAL SAME DAY ADMISSION	PHYSICIAN REFERRAL	English	WIDOWED	Medicare	1	CHRONIC/LONG TERM ACUTE CARE	66	89	81.36111111	92	143	118.6388889	44	70	55.94444444	59	94	72.69444444	12	21	15.59459459	34.7	36.7	36.21142857	92	100	97.48648649	126.2916667	17.3	28.7	5.7
11927419	28694323	37726449	1		2137/10/6 5:07	2137/10/17 18:00	11.53680556	78.76313566	0	1	t	2137/10/6 7:53	2137/10/6 22:00	0.59	1	t	76	EW EMER.	TRANSFER FROM SKILLED NURSING FACILITY	English	SINGLE	Medicare	1	SKILLED NURSING FACILITY	76	116	88.83333333	83	167	116.7857143	52	103	69.42857143	64	114	82.71428571	13	30	21.41666667	36.61	38.17	37.0575	91	99	95.15384615	95.5	27.4	28.9	9.1
11932037	27572852	35814540	0	2134/12/16	2134/10/14 1:12	2134/11/8 17:28	25.67777778	69.78317937	0	1	t	2134/10/14 16:47	2134/10/16 21:49	2.21	1	t	69	URGENT	TRANSFER FROM HOSPITAL	English	SINGLE	Medicare	1	HOME HEALTH CARE	58	94	74.2962963	95	152	125.962963	38	98	63.88888889	61	106	81.51851852	16	25	20.40740741	36.56	37	36.705	93	100	97.11538462	130.75	21.8	24.3	7.3
11943854	23404999	32239786	0	2136/8/23	2135/8/9 21:41	2135/9/19 15:14	40.73125	50.60565179	0	1	t	2135/9/2 9:06	2135/9/5 18:12	3.38	1	t	43	URGENT	TRANSFER FROM HOSPITAL	English	SINGLE	Medicaid	3	HOME HEALTH CARE	58	86	73.77777778	74	133	98.16666667	29	62	45.77777778	43	86	62.75	12	33	20.14285714	36.44	39.28	37.382	93	100	95.59259259	109.875	20.2	28.4	6.3
11944391	23177670	31956658	1		2178/11/7 19:37	2178/11/17 15:00	9.807638889	68.85116542	0	1	t	2178/11/7 20:19	2178/11/14 11:01	6.61	1	t	60	DIRECT EMER.	PHYSICIAN REFERRAL	English	MARRIED	Other	1	HOME	73	98	83.96	94	135	120.4761905	54	98	69.76190476	74	108	85.04761905	14	30	20.88	36.61	36.89	36.73857143	86	96	90.76	139.25	41.3	43.4	13.5
11957696	26918161	37626848	0		2113/11/20 8:00	2113/11/26 15:30	6.3125	74.88667057	0	1	t	2113/11/20 18:04	2113/11/24 15:34	3.9	1	t	72	ELECTIVE	PHYSICIAN REFERRAL	English	MARRIED	Medicare	1	HOME	86	101	93.04166667	79.5	158	118.9807692	49	77	64.13461538	55.5	108	83.88461538	10	33	21.23076923	35.33	37.11	36.41	88	97	93.11538462	134.5	33.6	38.7	11.4
11983705	26183659	32574019	1	2124/5/19	2123/11/26 23:37	2123/12/22 20:17	25.86111111	91.90346682	0	1	t	2123/11/27 0:20	2123/11/28 21:25	1.88	1	t	91	EW EMER.	TRANSFER FROM HOSPITAL	English		Medicare	3	SKILLED NURSING FACILITY	53	70	60.92	98	149	123.9	44	71.5	52.51666667	67	91	74.31666667	17	28	21.68	36.78	37.5	37.01571429	89	98	95.04	145.8	37.1	40	12.5
11992690	25885418	33667307	1		2145/11/25 18:57	2145/12/2 14:40	6.821527778	69.90019654	0	1	t	2145/11/27 11:55	2145/11/30 15:03	3.13	1	t	69	URGENT	TRANSFER FROM HOSPITAL	English	MARRIED	Medicare	1	HOME HEALTH CARE	59	95	79.41666667	81	147	122.8148148	44	95	57.7037037	54	104	75.5	12	21	17.54545455	35.8	37.3	36.69047619	92	100	97.04166667	125.5263158	31.5	36.6	10.2
12003963	21744824	39594575	1		2117/10/2 14:22	2117/10/16 17:00	14.10972222	44.75182649	0	1	t	2117/10/2 14:23	2117/10/6 18:39	4.18	1	t	44	URGENT	TRANSFER FROM HOSPITAL	English	MARRIED	Private	2	HOME	105	126	116.96	109	155	134.92	68	112	93.56	81	125	105.44	18	41	30.68	36.39	38.17	37.48888889	92	99	96.64	114.5	35.6	40.6	11.6
12026649	23362995	36021061	0		2137/11/8 4:28	2137/11/22 15:39	14.46597222	53.85407514	0	1	t	2137/11/8 5:50	2137/11/8 15:39	0.41	1	t	52	EW EMER.	EMERGENCY ROOM	Spanish	SINGLE	Other	3	HOME	55	76	61.3	103	132	116	58	78	67.44444444	70	93	78.88888889	12	25.5	17.59090909	36.22	36.44	36.33	92	99	96.27272727	162	39.9	39.9	13.8
12031400	23542930	32576255	0		2111/8/7 5:22	2111/8/17 17:00	10.48472222	34.59747677	0	1	t	2111/8/11 17:09	2111/8/14 18:12	3.04	1	t	34	URGENT	PHYSICIAN REFERRAL	English		Medicaid	2	HOME	118	139	126.36	84	146	126.6923077	58	105	84.03846154	63	112	93.34615385	6	53	30.2	36.39	38.06	37.25333333	93	100	97.74074074	150.75	18.3	25.1	6.2
12031993	26724853	39966562	1	2155/12/24	2155/12/13 18:22	2155/12/24 4:10	10.40833333	61.9495	1	1	t	2155/12/20 14:13	2155/12/24 8:03	3.74	1	t	57	OBSERVATION ADMIT	PHYSICIAN REFERRAL	English	MARRIED	Private	1	DIED	58	65	61.03636364	72	133	95.25925926	38	102	57.35185185	54	108	69.2037037	14	32	23.57142857	36.56	37	36.695	91	100	95.90909091	157.75	25.6	32.2	8
12032349	26215247	38781100	0		2142/12/15 17:45	2143/1/17 17:30	32.98958333	88.95481786	0	1	t	2142/12/15 19:06	2142/12/18 17:52	2.95	1	t	88	EW EMER.	TRANSFER FROM HOSPITAL	Haitian	SINGLE	Medicaid	2	SKILLED NURSING FACILITY	41	65	51.37931034	97	146	123.1851852	48	109	62.81481481	68	122	80.96296296	15	26	19.68965517	33.39	37.9	36.17	87	100	97.21428571	162.625	15.5	48.8	3.8
12043727	28862003	33645053	0		2167/9/9 7:15	2167/9/14 17:09	5.4125	62.68804268	0	1	t	2167/9/9 20:43	2167/9/11 15:36	1.79	1	t	62	SURGICAL SAME DAY ADMISSION	PHYSICIAN REFERRAL	English	WIDOWED	Medicare	1	SKILLED NURSING FACILITY	76	112	97.75	97	139	120.6111111	45	80	67.83333333	60	93	79.94444444	15	23	19.66666667	35.28	36.28	35.9875	88	97	90.125	215.8333333	39.6	40.6	13.4
12074256	28557565	39784610	0	2150/5/23	2149/3/5 23:52	2149/3/16 15:40	10.65833333	49.17671145	0	1	t	2149/3/6 0:47	2149/3/6 21:38	0.87	1	t	43	OBSERVATION ADMIT	EMERGENCY ROOM	English	SINGLE	Medicaid	1	HOME HEALTH CARE	87	113	101.3333333	112	169	142.2608696	66	149	98.56521739	83	153	108.4347826	13	39	21.17391304	36.56	37.06	36.77833333	94	99	97.16666667	102	33.3	36.7	10.4
12077932	21581995	32580381	1		2129/6/10 17:34	2129/6/22 18:08	12.02361111	67.44006972	0	1	t	2129/6/14 14:20	2129/6/15 22:13	1.33	1	t	67	URGENT	TRANSFER FROM HOSPITAL	English		Private	3	SKILLED NURSING FACILITY	54	80	63.60869565	97	148	119.28	51	79	60.4	69	99	77.16	10	24	15.55769231	36.39	37	36.568	93	100	96.54166667	136.2105263	26	35.6	8.6
12088623	28479808	38750058	0	2164/11/26	2164/11/12 21:26	2164/11/26 14:38	13.71666667	78.86762491	1	1	t	2164/11/22 17:23	2164/11/26 16:58	3.98	1	t	78	OBSERVATION ADMIT	TRANSFER FROM HOSPITAL	English		Medicare	1	DIED	99	126	108.0588235	64	170	128.3055556	38	112	58.77777778	46	115	75.13888889	19	31	25.03846154	36.44	36.67	36.52833333	89	100	95.02941176	597	29.2	30.6	9.1
12092200	29720184	39840294	1	2174/5/7	2173/11/17 6:05	2173/11/25 13:21	8.302777778	65.87682543	0	1	t	2173/11/17 8:25	2173/11/20 21:38	3.55	1	t	65	EW EMER.	EMERGENCY ROOM	English		Medicare	3	PSYCH FACILITY	78	89	83.73076923	88	130	105.44	40	76	52.76	52	79	64.26086957	16	29	20.83333333	36.33	38.89	37.29428571	89	100	94.11538462	260.6	35.9	44.9	12.1
12127138	21788379	34671513	1		2164/7/11 20:48	2164/7/18 15:35	6.782638889	74.52805172	0	1	t	2164/7/12 17:05	2164/7/14 21:54	2.2	1	t	74	OBSERVATION ADMIT	EMERGENCY ROOM	English	MARRIED	Medicare	1	HOME HEALTH CARE	92	134	113.2	94	148	120.75	54	102	78.16666667	69	109	87.20833333	17	33	25.76	36.83	37.5	37.1175	89	96	93.48	76	28.8	30	10
12133498	21129872	39432696	1	2187/1/21	2187/1/17 22:54	2187/1/21 12:31	3.567361111	54.046419	1	1	t	2187/1/18 14:51	2187/1/21 14:42	2.99	1	t	54	EW EMER.	TRANSFER FROM HOSPITAL	English		Medicaid	3	DIED	81	91	86.53846154	93	114	103.16	50	67	58.72	63	80	71.8	17	28	21.65384615	36.33	37.06	36.48545455	90	99	94.30769231	123	17.2	23.9	6.2
12135022	21002385	33427741	1		2114/4/24 4:50	2114/5/23 15:06	29.42777778	43.30927273	0	1	t	2114/4/24 13:05	2114/5/15 14:39	21.07	1	t	42	EW EMER.	EMERGENCY ROOM	English	MARRIED	Medicaid	1	CHRONIC/LONG TERM ACUTE CARE	71	107	87.65384615	95	142	114.9259259	45	86	59.7037037	61	89	76.26923077	14	26	20.65384615	37.39	39.56	38.57933333	85	100	96	105.5	30	31	9
12136799	28112934	37034319	1		2133/8/8 10:30	2133/8/14 17:33	6.29375	59.60287563	0	1	t	2133/8/10 10:41	2133/8/13 1:48	2.63	1	t	58	SURGICAL SAME DAY ADMISSION	PHYSICIAN REFERRAL	English	MARRIED	Private	1	HOME HEALTH CARE	67	126	89.46153846	118	160	144.9615385	62	123	78.61538462	76	129	93.84615385	17	34	22.72	36.56	39.61	37.88909091	95	100	97.96	172.7692308	31.4	35.3	10.3
12137189	28837774	36697114	0		2119/6/9 19:52	2119/7/2 15:35	22.82152778	81.43843199	0	1	t	2119/6/9 20:50	2119/6/21 17:17	11.85	1	t	74	EW EMER.	EMERGENCY ROOM	English	DIVORCED	Medicare	1	CHRONIC/LONG TERM ACUTE CARE	60	99	80.23076923	100	147	130.0833333	49	80	61.79166667	61	92	78.33333333	14	28	19.05555556	36.11	37.94	37.13571429	91	100	99.19230769	166.75	25.6	25.6	9.1
12139283	24228344	36541632	1		2159/11/11 10:48	2159/12/3 15:24	22.19166667	52.86044869	0	1	t	2159/11/11 11:45	2159/11/12 14:20	1.11	1	t	43	EW EMER.	WALK-IN/SELF REFERRAL	Spanish	MARRIED	Medicare	3	HOME HEALTH CARE	72	97	86.18518519	105	182	145.875	57	120	75.66666667	73	128	96.08333333	12	33	18.22222222	36.33	37.94	37.32375	91	100	94.86206897	116.2	31.2	36.8	9.3
12156923	28348993	33864668	0		2141/6/1 15:35	2141/7/13 20:00	42.18402778	73.41520226	0	1	t	2141/6/1 15:36	2141/6/14 15:11	12.98	1	t	73	OBSERVATION ADMIT	EMERGENCY ROOM	English	WIDOWED	Medicare	1	CHRONIC/LONG TERM ACUTE CARE	58	77	65.82758621	103	131	115.3793103	50	77	58.34482759	62	83	71.13793103	10	29	17.44827586	36.39	36.89	36.71333333	94	98	95.93103448	98	41.1	42.6	13.4
12172024	21498364	32336351	1		2140/2/25 0:40	2140/3/8 15:00	12.59722222	29.15066114	0	1	t	2140/2/27 0:31	2140/2/27 21:28	0.87	1	t	29	URGENT	TRANSFER FROM SKILLED NURSING FACILITY	English		Private	3	HOME	93	109	100.4444444	105	139	120.4615385	61	80	70.69230769	74	95	84.38461538	17	34	25.85185185	36.89	37.78	37.25428571	91	100	96.92592593	102.6666667	24	24.7	7.3
12176298	29725203	31984434	0	2148/5/5	2147/11/24 11:30	2147/12/24 17:25	30.24652778	78.89660873	0	1	t	2147/11/24 19:51	2147/12/24 17:29	29.9	1	t	78	SURGICAL SAME DAY ADMISSION	PHYSICIAN REFERRAL	English	WIDOWED	Medicare	2	CHRONIC/LONG TERM ACUTE CARE	61	113	83.57692308	69	159	126.75	32	60	45.07142857	55	84	70.78571429	7	22	15.64814815	36.11	36.78	36.48166667	99	100	99.92307692	194.625	24.1	29.1	8.3
12177596	29400239	35568773	0		2129/12/3 0:00	2129/12/18 18:13	15.75902778	54.92201335	0	1	t	2129/12/5 2:43	2129/12/15 12:19	10.4	1	t	53	SURGICAL SAME DAY ADMISSION	PHYSICIAN REFERRAL	English	MARRIED	Private	1	HOME	77	135	92.44	126	126	126	64	64	64	77	99	86.76923077	11	27	13.53846154	36.72	37.11	36.86428571	95	100	97.72	113	31	32.2	9.9
12207593	22795209	30000646	1	2194/5/6	2194/4/27 18:43	2194/5/6 2:29	8.323611111	44.31907026	1	1	t	2194/4/29 1:39	2194/5/3 18:23	4.7	1	t	43	EW EMER.	EMERGENCY ROOM	Chinese	MARRIED	Medicaid	3	DIED	69	102	86.65	71	151	93.10909091	34	126	56.74545455	42	132	64.94545455	10	38	25.66666667	36.56	39.11	37.33444444	78	100	95.65	118	37.8	39.3	12.9
12213317	23236831	38337007	0		2147/8/27 15:09	2147/9/5 14:40	8.979861111	42.65335107	0	1	t	2147/8/27 17:23	2147/8/28 18:41	1.05	1	t	42	OBSERVATION ADMIT	EMERGENCY ROOM	English	SINGLE	Medicare	1	HOME	93	119	102.9230769	107	128	118.25	71	98	79.54166667	78	102	87.72	17	28	22.30769231	36.56	36.94	36.77714286	93	100	95.08	113.75	32.3	39.7	11.5
12213804	24870516	36387283	0		2142/8/24 20:10	2142/9/4 15:00	10.78472222	33.64570963	0	1	t	2142/8/26 15:45	2142/8/28 17:34	2.08	1	t	33	URGENT	PHYSICIAN REFERRAL	English	MARRIED	Private	1	HOME	101	125	111.2333333	80	124	100.4	51	74	60.03333333	65	93	76.7	8	23	17.88709677	36.44	37.28	37.03166667	96	100	99.06451613	83.375	20.5	24.7	7
12223080	26999973	35058334	1	2125/8/31	2125/8/16 23:59	2125/8/31 4:00	14.16736111	51.62424175	1	1	t	2125/8/17 1:18	2125/8/29 22:07	12.87	1	t	51	EW EMER.	EMERGENCY ROOM	English	SINGLE	Private	3	DIED	105	138	120.625	78	108	90.4516129	42	64	54.22580645	56	230	72.16129032	6	36	26.09375	34.1	38.7	36.98	92	100	97.84375	122.7142857	21	32.1	7.4
12232510	27159344	30036397	1	2175/5/4	2166/4/24 10:59	2166/6/19 15:50	56.20208333	52.31063689	0	1	t	2166/4/24 12:30	2166/5/7 20:49	13.35	1	t	52	EW EMER.	EMERGENCY ROOM	English	MARRIED	Private	1	REHAB	70	91	78.375	87	142	109.6153846	46	79	61.42307692	56	100	75.6	17	27	24	36.22	37.11	36.59571429	87	100	97.33333333	176.25	29.6	31.2	9.6
12234053	26090905	33540817	1	2148/11/18	2148/10/29 4:02	2148/11/18 8:30	20.18611111	80.82730917	1	1	t	2148/10/29 4:03	2148/11/7 20:50	9.7	1	t	80	EW EMER.	TRANSFER FROM HOSPITAL	English		Medicare	3	DIED	97	115	106.8518519	69	130	94.37037037	43	110	52.33333333	53	211	74.33333333	11	18	15.76785714	36.56	37.78	37.08142857	93	100	97.45833333	94.83333333	26.8	33.5	8.4
12234568	21701205	37353201	0		2140/4/17 17:25	2140/5/18 16:40	30.96875	62.29494334	0	1	t	2140/5/8 19:54	2140/5/10 14:15	1.76	1	t	62	DIRECT EMER.	PHYSICIAN REFERRAL	English	MARRIED	Medicaid	1	HOME HEALTH CARE	83	123	94.59259259	99	172	147.125	14	137	69.25	37	140	87.04166667	21	53	32.55555556	37.06	40	38.44	89	97	93.96296296	219.6	24.1	26.1	8.7
12256040	24501142	39912638	0		2162/4/15 8:36	2162/4/26 13:00	11.18333333	75.2857238	0	1	t	2162/4/15 10:09	2162/4/20 10:43	5.02	1	t	75	EW EMER.	PHYSICIAN REFERRAL	English	MARRIED	Medicare	2	HOME HEALTH CARE	56	82	69.68	112	195	149.3571429	68	120	91.07142857	85	137.5	107.8088235	9	24	13.86	36.39	37.67	37.10571429	96	100	99.16	134.2	34	35.9	10.8
12258513	20005331	35277993	0		2176/10/22 2:02	2176/10/30 17:10	8.630555556	91.80791563	0	1	t	2176/10/22 5:07	2176/10/23 15:04	1.41	1	t	91	EW EMER.	TRANSFER FROM HOSPITAL	English	WIDOWED	Medicare	1	HOME HEALTH CARE	65	91	72.03846154	99	157	125.96	45	98	62.24	65	105	80.2	11	26	17.46153846	36.56	36.72	36.66	94	100	96.11538462	127.3333333	27.6	34.3	9.3
12267491	29731204	33233898	0	2144/4/19	2144/4/1 6:00	2144/4/6 16:18	5.429166667	91.24983436	0	1	t	2144/4/1 7:39	2144/4/3 16:36	2.37	1	t	91	EW EMER.	EMERGENCY ROOM	English	SINGLE	Medicaid	1	SKILLED NURSING FACILITY	71	101	82.82142857	84	216	142.962963	54	116	76.7037037	62	141	91.82142857	12	29	20.42857143	34.67	37.11	35.85333333	91	100	96.96551724	143.5	34.9	34.9	11.3
12294784	24149546	33302947	0		2167/5/3 15:00	2167/5/9 12:20	5.888888889	32.33507373	0	1	t	2167/5/3 20:36	2167/5/5 10:35	1.58	1	t	31	DIRECT EMER.	CLINIC REFERRAL	English	MARRIED	Other	1	HOME HEALTH CARE	87	124	111	93	139	120.4	58	84	71.4	69	95	81.72	14	32	24.56	34.72	38.67	36.889	90	100	95.44	108	26.9	27.6	9.4
12308917	29615211	36422425	1		2186/1/4 22:09	2186/1/11 14:17	6.672222222	68.01215336	0	1	t	2186/1/6 12:09	2186/1/9 15:07	3.12	1	t	66	URGENT	TRANSFER FROM HOSPITAL	English	MARRIED	Medicare	3	SKILLED NURSING FACILITY	67	82	78.90909091	99	146	123.02	40.5	59	53.02	55	192	75.64	1	22	15.05263158	34.6	37.2	36.36666667	95	100	97.95454545	136.047619	27.3	33.1	9.4
12311245	27550963	34644775	1		2173/12/23 15:39	2174/1/6 18:00	14.09791667	73.97648157	0	1	t	2173/12/23 15:41	2174/1/1 14:18	8.94	1	t	73	URGENT	TRANSFER FROM HOSPITAL	English	SINGLE	Medicare	1	REHAB	52	98	63.125	89	150	118.875	51	78	60	65	98	77.75	14.5	29	20.1	36.5	37.11	36.86	95	100	98.25	164.5	35.6	36.7	11.7
12312025	23669608	33348830	0		2138/10/13 0:00	2138/10/20 18:41	7.778472222	80.78030457	0	1	t	2138/10/16 10:00	2138/10/17 18:51	1.37	1	t	80	SURGICAL SAME DAY ADMISSION	PHYSICIAN REFERRAL	Spanish	MARRIED	Medicare	3	HOME HEALTH CARE	73	104	88.45833333	94	151	116.76	46	68	55.2	60	88	73.32	11	22	16.79166667	35.39	37.17	36.22142857	95	100	98.125	142.6956522	21.8	31.2	7.1
12325968	24157182	30268534	0	2115/12/1	2115/7/5 17:28	2115/7/19 14:55	13.89375	34.50850608	0	1	t	2115/7/15 12:16	2115/7/18 15:26	3.13	1	t	34	URGENT	TRANSFER FROM HOSPITAL	English	MARRIED	Private	1	HOME	91	112	99.92	110	141	117.5416667	66	87	73.29166667	77	98	83.16666667	18	36	28.4	36.39	37.56	36.97714286	92	99	96.76	97	34.1	36	11.4
12328460	27143072	32849719	1		2167/6/17 23:15	2167/7/21 20:24	33.88125	41.45988345	0	1	t	2167/6/17 23:16	2167/6/25 20:09	7.87	1	t	41	EW EMER.	EMERGENCY ROOM	English	MARRIED	Private	1	HOME	69	98	82.42105263	128	166	145.1666667	47	80	60.44444444	71	93	79.05555556	9	24	16.15789474	36.61	37.67	37.046	90	99	95.68421053	150.625	28	31.6	11.2
12333729	23913611	36507684	0		2137/8/1 11:24	2137/8/7 15:31	6.171527778	37.58173759	0	1	t	2137/8/1 18:59	2137/8/4 13:55	2.79	1	t	37	URGENT	PHYSICIAN REFERRAL	English	MARRIED	Medicaid	1	HOME	81	141	113.8	85	148	98.83333333	51	67	56	52	97	69.84375	17	36	24.41860465	36.11	38.61	37.283	95	100	98.30232558	102.6666667	18.7	26.7	6.5
12346350	27468749	38352615	1	2182/4/21	2181/10/23 17:02	2181/10/30 15:10	6.922222222	85.80962683	0	1	t	2181/10/23 21:05	2181/10/25 18:52	1.91	1	t	85	EW EMER.	EMERGENCY ROOM	English	MARRIED	Other	1	HOME HEALTH CARE	66	83	72.92592593	101	135	114.6956522	51	65	57.73913043	65	81	70.65217391	16	26	19.37037037	36.33	38.44	37.74125	90	97	94.17857143	103.6	29.5	31.1	9.5
12351478	24035699	36217762	0		2120/10/11 19:36	2120/10/20 19:14	8.984722222	60.77980261	0	1	t	2120/10/11 19:37	2120/10/15 10:46	3.63	1	t	60	URGENT	TRANSFER FROM HOSPITAL	English	WIDOWED	Private	1	HOME HEALTH CARE	75	101	86.13846154	80	122	101.2786885	37	88	60.50819672	48	93	69.62295082	17	30	23.30769231	36.56	36.83	36.65833333	94	100	96.18461538	101.5	33.7	33.7	11.1
12355425	26087845	32730065	1		2140/11/30 8:22	2140/12/14 13:40	14.22083333	65.91541666	0	1	t	2140/12/1 11:42	2140/12/3 15:04	2.14	1	t	65	EW EMER.	TRANSFER FROM HOSPITAL	English	SINGLE	Medicare	1	HOME HEALTH CARE	90	115	102.64	103	130	118.24	61	79	70.04	74	91	80.88	13	30	20.2	36.78	37.11	36.92666667	90	97	94.52	79	35	38.9	12.1
12366012	29122235	35147700	1	2142/12/15	2141/2/2 16:29	2141/2/12 12:35	9.8375	56.08949356	0	1	t	2141/2/2 17:22	2141/2/6 17:28	4	1	t	56	EW EMER.	TRANSFER FROM HOSPITAL	English	SINGLE	Medicare	3	SKILLED NURSING FACILITY	58	74	66.57692308	87	143	115.36	48	76	61.32	62	92	77.76	12	30	20.7962963	37	37.61	37.23857143	91	100	95.73076923	182.1666667	25	32.4	7.3
12372493	27376542	34274319	0		2152/3/29 9:15	2152/4/6 12:15	8.125	46.24199138	0	1	t	2152/3/29 18:14	2152/4/3 17:47	4.98	1	t	46	SURGICAL SAME DAY ADMISSION	PHYSICIAN REFERRAL	English	MARRIED	Medicaid	3	HOME	101	127	115	93	174	130.1296296	49	85	62.18518519	65	109	84.38888889	9	22	17.21153846	36.89	37.83	37.22857143	93	100	96.4	132.2857143	29.8	44.1	10.6
12390938	26087260	38978774	1		2162/4/7 3:58	2162/4/29 16:30	22.52222222	60.26337956	0	1	t	2162/4/7 7:34	2162/4/8 11:50	1.18	1	t	56	EW EMER.	TRANSFER FROM HOSPITAL	English	SINGLE	Private	1	SKILLED NURSING FACILITY	69	86	73.15384615	82	123	108.6923077	49	69	60.19230769	65	83	74.07692308	12	28	21.76923077	36	37.28	36.82571429	92	99	95.53846154	158.5	22.2	35.6	7.5
12413639	27670614	39828485	0		2119/6/11 7:15	2119/6/22 15:20	11.33680556	67.44163071	0	1	t	2119/6/11 21:26	2119/6/14 16:16	2.78	1	t	67	ELECTIVE	PHYSICIAN REFERRAL	English	MARRIED	Medicare	1	SKILLED NURSING FACILITY	92	125	112.3703704	102	167	146.3103448	62	92	78.34482759	82	119	103.9655172	10	31	17.64516129	36.56	37.44	37.00857143	93	97	95	195	30	41.3	13.2
12430993	20549946	32798429	0	2182/5/3	2182/4/26 0:00	2182/5/3 17:30	7.729166667	86.31485974	1	1	t	2182/4/27 5:09	2182/5/3 19:50	6.61	1	t	86	SURGICAL SAME DAY ADMISSION	PHYSICIAN REFERRAL	English	WIDOWED	Medicare	1	DIED	71	113	84.31034483	68	151	108.4464286	43	71	55.90178571	54	97	75.89830508	11	26	17.79661017	35.4	37.4	36.84636364	97	100	99.87234043	186.1666667	14.2	34.1	4.4
12435714	20544372	35669240	0		2111/3/19 20:05	2111/3/21 17:50	1.90625	28.21311023	0	1	t	2111/3/19 20:05	2111/3/21 2:25	1.26	1	t	28	DIRECT EMER.	PHYSICIAN REFERRAL	English	SINGLE	Medicaid	2	HOME	87	111	98.44827586	133	160	146.7037037	61	106	82.03703704	78	116	96.33333333	15	42	25.20689655	37	38.22	37.48285714	88	100	94.51724138	86.33333333	33.4	35.8	11.3
12453046	20430373	32063541	1		2185/6/19 21:23	2185/6/26 15:51	6.769444444	70.46514632	0	1	t	2185/6/20 8:29	2185/6/24 15:42	4.3	1	t	70	DIRECT EMER.	CLINIC REFERRAL	English	MARRIED	Medicare	1	HOME HEALTH CARE	80	105	93.76190476	76.5	118	99.2826087	51	80	64.08695652	60	91	74.3	18	24	20.18181818	36.33	36.89	36.61	90	100	96	127.2272727	29	32.5	9
12456341	20655935	33841100	1		2134/9/23 17:30	2134/9/30 16:51	6.972916667	86.72754274	0	1	t	2134/9/23 17:30	2134/9/27 16:14	3.95	1	t	86	URGENT	TRANSFER FROM HOSPITAL	English	SINGLE	Medicare	1	REHAB	78	116	96.66666667	84	129	105.2592593	53	76	65.25925926	32	88	73.25925926	14	29	22.05172414	36.44	38.11	36.9	87	96	92.65517241	170.5	39.3	39.6	12.6
12460706	20409877	33150173	1	2148/11/24	2148/10/28 21:13	2148/11/24 13:14	26.66736111	56.82653153	1	1	t	2148/11/11 8:34	2148/11/24 17:21	13.37	1	t	56	OBSERVATION ADMIT	WALK-IN/SELF REFERRAL	English	MARRIED	Private	3	DIED	101	127	113.2692308	68	133	102.2692308	38	79	52.30769231	51	88	67.5	14	30	23.62962963	36.89	37.22	37.03	68	100	95.19230769	117.5	21.7	22.8	7.5
12468375	21797720	37835186	0		2193/2/24 2:25	2193/3/14 17:01	18.60833333	71.14821049	0	1	t	2193/2/24 8:08	2193/2/25 17:51	1.41	1	t	67	EW EMER.	TRANSFER FROM HOSPITAL	English	MARRIED	Medicare	1	HOME HEALTH CARE	81	177	108.0769231	83	127	105.24	44	109	57.04	61	117	71.6	13	26	19.69230769	36.67	38.72	37.63666667	89	100	95.61538462	170.3333333	26.9	36.1	8.7
12475546	29198216	36807558	0		2132/2/8 3:59	2132/2/12 19:39	4.652777778	67.1033451	0	1	t	2132/2/8 18:20	2132/2/10 16:50	1.94	1	t	57	EW EMER.	WALK-IN/SELF REFERRAL	English	SINGLE	Medicare	1	HOME HEALTH CARE	76	105	89.24137931	83	183	122.9230769	39	107	60.19230769	49	113	74.88461538	12	33	22.55172414	36.89	37.5	37.08333333	87	100	94.63333333	259	33.7	39.4	10.8
12482083	26932720	35917462	0		2135/6/13 22:48	2135/6/23 16:13	9.725694444	89.44888047	0	1	t	2135/6/17 17:58	2135/6/21 11:51	3.74	1	t	89	EW EMER.	EMERGENCY ROOM	English	WIDOWED	Medicare	1	SKILLED NURSING FACILITY	71	100	85.85714286	117	135	125.8571429	45	64	54	61	93	75.03125	14	25	18.91935484	36.44	37.22	36.805	92	100	97.60714286	139.8571429	33.3	34.6	10.7
12486890	26579638	38059676	1		2137/8/9 3:43	2137/8/21 16:19	12.525	60.60276436	0	1	t	2137/8/9 5:54	2137/8/21 17:43	12.49	1	t	60	EW EMER.	TRANSFER FROM HOSPITAL	English		Private	3	HOME	68	123	90.35714286	90	140	121.2142857	44	68	58.10714286	1	90	74.37037037	12	26	15.46428571	36.56	36.89	36.705	88	98	93.51612903	124	33.6	42.8	11.5
12510330	27822666	36810898	1		2138/3/6 12:25	2138/3/18 17:54	12.22847222	27.17664278	0	1	t	2138/3/6 12:26	2138/3/15 17:53	9.23	1	t	27	EW EMER.	EMERGENCY ROOM	English		Medicaid	3	HOME	114	149	131.5185185	84	121	98.41071429	42	74	54.05357143	61	83	69.03571429	5	25	13.46969697	36.3	38.1	37.11772727	85	97	89.37931034	142.4285714	38.6	51.5	12.8
12526600	26997967	31413713	0	2153/8/16	2153/3/7 3:22	2153/6/27 13:38	112.4277778	70.18002387	0	1	t	2153/3/7 7:02	2153/3/11 15:05	4.34	1	t	56	EW EMER.	PHYSICIAN REFERRAL	English	SINGLE	Medicaid	1	SKILLED NURSING FACILITY	73	81	77.61538462	85	133	112.48	39	60	52.6	50	78	67.04	12	17	15.08928571	36.39	37.06	36.84	97	100	99.68	98.71428571	13.2	22.4	4.2
12543111	23627973	35193065	1	2154/2/9	2153/6/1 23:54	2153/7/4 10:45	32.45208333	75.4176514	0	1	t	2153/6/1 23:55	2153/7/4 11:07	32.47	1	t	69	URGENT	TRANSFER FROM HOSPITAL	English	MARRIED	Medicare	2	CHRONIC/LONG TERM ACUTE CARE	70	116	80.72972973	78	151	113.9285714	43	100	63.42857143	55	108	79.30952381	10	34	17.96153846	36.17	37.67	37.04875	66	100	98.23809524	144.7777778	34.6	43	10.8
12547517	20398177	36412149	0		2151/4/29 16:58	2151/5/9 17:55	10.03958333	71.32500902	0	1	t	2151/4/30 19:45	2151/5/4 16:38	3.87	1	t	71	OBSERVATION ADMIT	TRANSFER FROM HOSPITAL	English		Medicare	1	HOME HEALTH CARE	47	88	64.35483871	96	177	133.7586207	51	123	65.10344828	64	128	85.20689655	21	28.5	26.37931034	36.11	37.06	36.432	92	100	98.42857143	139.2	15.9	28.7	5.2
12565195	21027414	32631636	1		2139/2/9 18:12	2139/6/1 17:00	111.95	45.10885477	0	1	t	2139/2/9 18:13	2139/4/4 0:08	53.25	1	t	45	DIRECT EMER.	PHYSICIAN REFERRAL	English		Medicaid	1	REHAB	71	115	86.4	90	145	114.8461538	46.5	74	59.63461538	49	89	74.85185185	28	32	30.5	36.89	40	38.35666667	95	100	98.8	133	44.3	45	14.1
12567732	29745485	34851911	0		2174/9/11 21:17	2174/9/18 14:36	6.721527778	84.69538225	0	1	t	2174/9/11 22:52	2174/9/13 22:36	1.99	1	t	72	EW EMER.	CLINIC REFERRAL	English	WIDOWED	Medicare	1	SKILLED NURSING FACILITY	89	127	110.75	94	149	117.8333333	49	125	71.20833333	65	131	84.875	16	34	21.41666667	36.33	37.06	36.65833333	86	98	94.20833333	134.5	31.1	31.7	10.7
12574698	23790555	34012051	0		2174/11/1 15:33	2174/11/10 17:56	9.099305556	46.83343623	0	1	t	2174/11/2 0:29	2174/11/3 12:25	1.5	1	t	45	DIRECT EMER.	PHYSICIAN REFERRAL	English	MARRIED	Medicaid	3	HOME	77	116	98.60869565	102	160	125.4666667	60	148	76.7	72	154	91	12	26	18.91666667	36.61	37.5	37.20333333	94	100	98.54166667	127.375	16.3	31.2	5.9
12619401	26356863	32086948	0		2128/8/9 0:00	2128/8/17 18:35	8.774305556	64.60507828	0	1	t	2128/8/9 9:19	2128/8/15 21:29	6.51	1	t	64	SURGICAL SAME DAY ADMISSION	PHYSICIAN REFERRAL	English	MARRIED	Private	1	HOME HEALTH CARE	50	80	65	89	159	113.4137931	41	70	49.65517241	56	95	67.68965517	18	28	21.85714286	35.72	37.22	36.53454545	87	100	95	122.3181818	26.5	31.1	8.9
12657189	27081647	38961518	1		2151/1/24 21:09	2151/3/16 16:30	50.80625	76.06538473	0	1	t	2151/2/2 1:04	2151/2/4 17:03	2.67	1	t	76	EW EMER.	WALK-IN/SELF REFERRAL	Bengali	SINGLE	Medicare	3	SKILLED NURSING FACILITY	66	80	71.84	114	147	128.56	54	72	59.84	71	88	76	16	29	20.92	36.5	36.94	36.72857143	91	100	96.12	262.4583333	24.2	26.4	8.6
12663752	24690411	35246011	1	2132/4/10	2131/8/26 22:09	2131/9/2 14:55	6.698611111	75.65141171	0	1	t	2131/8/27 0:25	2131/8/27 21:50	0.89	1	t	75	EW EMER.	PHYSICIAN REFERRAL	Other	MARRIED	Medicaid	1	HOME HEALTH CARE	57	80	70.39285714	88	133	103.8965517	50	73	59.51724138	61	89	72.44827586	10	37	23.65517241	36.5	37	36.74818182	94	100	97.06896552	124	17.1	26.7	5.2
12687027	25461300	34574934	1		2178/10/21 12:37	2178/10/25 12:13	3.983333333	30.80364716	0	1	t	2178/10/21 14:06	2178/10/22 17:35	1.15	1	t	30	EW EMER.	EMERGENCY ROOM	English	SINGLE	Medicaid	1	HOME	81	108	96.48	84	136	112.6	47	70	59.125	62	82	70.96	14	26	20.6	36	37	36.69142857	90	100	97.2	128	31.5	40.4	10.8
12724735	28005739	39116385	0	2206/5/22	2204/2/24 2:31	2204/2/26 19:15	2.697222222	54.14548398	0	1	t	2204/2/24 2:57	2204/2/25 20:49	1.75	1	t	50	EW EMER.	EMERGENCY ROOM	American Sign Language	SINGLE	Medicaid	1	HOME	81	123	100.8461538	121	188	151.2083333	64	111	79.875	83	128	96	15	34	24.66666667	36.28	37.17	36.59333333	89	100	93.92307692	296.4	25.3	25.3	7.9
12725256	23565371	36946458	1	2148/5/19	2148/4/30 22:17	2148/5/19 15:20	18.71041667	52.33109136	1	1	t	2148/4/30 23:04	2148/5/19 17:26	18.77	1	t	52	EW EMER.	TRANSFER FROM HOSPITAL	English		Private	3	DIED	44	62	50.16	107	150	130.16	61	83	71.64	76	98	87.48	11	26	24.5	36.44	37.39	36.64833333	92	100	97.36	115.25	40.2	46	14.2
12731968	28927925	37630260	1		2116/11/15 7:15	2116/11/23 14:00	8.28125	71.87422061	0	1	t	2116/11/17 10:44	2116/11/19 17:57	2.3	1	t	71	SURGICAL SAME DAY ADMISSION	PHYSICIAN REFERRAL	English	MARRIED	Medicare	1	HOME HEALTH CARE	82	111	94.80645161	57.5	166	116.2419355	40	102	64.5483871	45.5	121	80.828125	18	40	24.17741935	37	37.94	37.44428571	90	100	94.93548387	133.4	26.9	42.4	10.7
12735514	22477561	30488782	1		2135/11/17 13:30	2135/12/9 14:50	22.05555556	38.87767152	0	1	t	2135/11/27 13:07	2135/11/30 13:10	3	1	t	38	OBSERVATION ADMIT	TRANSFER FROM SKILLED NURSING FACILITY	English	SINGLE	Medicaid	1	HOME HEALTH CARE	79	108	93.13043478	90	148	115.3478261	39	91	70.04347826	57	100	83	19	37	25.13043478	36.72	37.4	37.10333333	89	100	95.13043478	133.4	24.1	28.7	7.6
12736437	23237680	31090845	1		2166/4/7 14:30	2166/4/22 16:22	15.07777778	29.26449359	0	1	t	2166/4/8 0:41	2166/4/11 14:09	3.56	1	t	29	EW EMER.	EMERGENCY ROOM	English		Private	1	HOME HEALTH CARE	90	111	98.74074074	129	165	144.0833333	57	101	85.95833333	72	115	98.58333333	12	22	16.03703704	36.83	38.33	37.43571429	88	97	92.92592593	90.33333333	31.1	36	10.6
12737725	21754638	30752955	1	2155/7/6	2153/9/24 17:08	2153/10/8 15:15	13.92152778	77.73098901	0	1	t	2153/9/25 4:54	2153/10/3 1:54	7.87	1	t	74	OBSERVATION ADMIT	PHYSICIAN REFERRAL	Chinese	MARRIED	Medicare	3	REHAB	73	103	87.96	108	159	136.24	53	77	64.92	70	99	85.56	13	30	17.92307692	36.39	38.5	37.15857143	92	100	96.53846154	211.6	21.8	23.8	6.9
12762385	25837972	37725897	1	2140/4/18	2137/12/8 14:09	2137/12/16 13:45	7.983333333	79.93524179	0	1	t	2137/12/9 10:18	2137/12/14 16:49	5.27	1	t	79	ELECTIVE	PHYSICIAN REFERRAL	English	SINGLE	Medicare	3	SKILLED NURSING FACILITY	62	123	83.70212766	66	176	109.8723404	41	77	52.38297872	49.5	108	69.875	14	34	18.8030303	34.6	38.1	36.32553191	90	100	97.31914894	137	26.4	31.9	8.6
12762466	20625273	37459168	0	2187/8/30	2187/6/9 21:11	2187/8/30 3:35	81.26666667	33.4377444	1	1	t	2187/6/9 21:12	2187/6/11 22:35	2.06	1	t	33	URGENT	TRANSFER FROM HOSPITAL	English	SINGLE	Medicaid	1	DIED	89	121	104.8571429	84	112	98.66666667	47	87	58.23809524	60	96	70.05	12	34	22	36.56	36.94	36.82	54	98	92.64285714	144.3333333	21	22.9	6.8
12762839	23794743	38954915	0	2151/9/12	2151/8/24 17:42	2151/9/12 0:00	18.2625	41.64542824	1	1	t	2151/8/24 18:20	2151/8/31 22:19	7.17	1	t	41	EW EMER.	TRANSFER FROM HOSPITAL	Spanish	MARRIED	Medicare	3	DIED	80	90	85	70	129	99.54545455	17	89	44.59090909	35	97	60.36363636	15	37	23.2	36.5	37.06	36.84	86	100	97.04	82.66666667	18.1	24.4	5.8
12773304	20671021	36189856	0		2184/10/4 1:25	2184/10/19 16:00	15.60763889	52.75856289	0	1	t	2184/10/4 2:19	2184/10/5 20:23	1.75	1	t	52	OBSERVATION ADMIT	EMERGENCY ROOM	English	SINGLE	Medicare	1	REHAB	59	97	73.29166667	98	161	124.4545455	44	124	81.45454545	61	133	90.63636364	12	33	22.41666667	36.94	38.22	37.22857143	94	100	97.58333333	177.8888889	31.3	36.5	10.8
12779907	21772526	36228691	1		2140/9/15 7:15	2140/9/25 17:10	10.41319444	65.70720805	0	1	t	2140/9/19 17:58	2140/9/21 17:07	1.96	1	t	65	SURGICAL SAME DAY ADMISSION	PHYSICIAN REFERRAL	English	SINGLE	Medicare	1	HOME	43	89	64.08	106	154	124.2115385	48	148	69.90384615	60	151	85.98076923	11	21	16.88	36.44	37.44	36.95142857	93	100	98.04347826	147.5	23.9	27.2	8.3
12789792	26606238	39477634	0		2135/8/19 19:59	2135/9/9 18:00	20.91736111	56.63199916	0	1	t	2135/8/19 20:00	2135/9/1 10:27	12.6	1	t	56	URGENT	TRANSFER FROM HOSPITAL	Spanish	SINGLE	Medicare	3	REHAB	65	168	97.07407407	77	141	122.8	50	96	69	52	126	82.16176471	19	32.5	25.64814815	36.44	37.83	37.16571429	89	100	97.74074074	195.7142857	31.5	34.1	9.7
12791590	25733250	30012600	1		2110/12/3 0:00	2110/12/8 18:54	5.7875	72.91993801	0	1	t	2110/12/5 7:50	2110/12/6 18:19	1.44	1	t	72	SURGICAL SAME DAY ADMISSION	PHYSICIAN REFERRAL	English	MARRIED	Medicare	1	HOME HEALTH CARE	68	100	86.22222222	69	135	103.2222222	49	98	64.25925926	57	108	76.25925926	13	26	19.69230769	36.67	37.44	36.91666667	94	100	96.14814815	232.5714286	36.5	39.2	11.5
12792602	27212808	30908597	1	2176/3/16	2176/2/24 20:00	2176/3/15 16:28	19.85277778	79.15012877	0	1	t	2176/2/24 20:01	2176/3/15 16:28	19.85	1	t	79	OBSERVATION ADMIT	PHYSICIAN REFERRAL	English	MARRIED	Medicare	3	HOSPICE	50	89	72.96296296	102	162	131.6666667	43	78	60.59259259	62	108	85.62962963	15	36	20.25862069	35.83	37.06	36.59428571	94	100	98.48148148	121.5	26.6	30.3	8.9
12801935	25125813	37653645	0		2195/10/30 18:44	2195/11/6 11:40	6.705555556	83.82849879	0	1	t	2195/10/30 20:58	2195/10/31 20:37	0.99	1	t	74	EW EMER.	WALK-IN/SELF REFERRAL	English	WIDOWED	Medicare	1	SKILLED NURSING FACILITY	37	83	55.08333333	86	168	125.9583333	36	100	57.91666667	54	106	77.75	13	27	20.875	36.44	36.72	36.60428571	91	96	93.875	118.5	22.5	26.4	7
12821811	24576685	30695845	1		2149/12/30 9:15	2150/2/12 12:00	44.11458333	79.99491684	0	1	t	2149/12/30 11:27	2150/2/12 12:04	44.03	1	t	79	OBSERVATION ADMIT	TRANSFER FROM HOSPITAL	English	MARRIED	Medicare	1	CHRONIC/LONG TERM ACUTE CARE	57	138	88.14634146	77	211	119.9459459	39	182	61.18918919	52	192	77.67567568	13	44	20.52380952	37	37.7	37.46666667	58	100	91.80487805	143.25	36.5	36.5	11.6
12834153	21020058	30335762	1	2133/4/20	2132/8/10 23:46	2132/8/26 13:00	15.55138889	74.60986491	0	1	t	2132/8/15 7:24	2132/8/23 0:28	7.71	1	t	73	EW EMER.	PHYSICIAN REFERRAL	English	SINGLE	Medicare	1	SKILLED NURSING FACILITY	68	126	97.31034483	80	142	100.2903226	47	93	66.90322581	58	107	79.32258065	14	20	17.70689655	36.56	37.61	36.96	82	100	95.20689655	105.4285714	29.2	32.6	9.8
12842316	29081484	36482425	0	2180/9/29	2180/4/4 15:33	2180/6/3 21:40	60.25486111	82.25940039	0	1	t	2180/4/4 18:46	2180/4/5 18:42	1	1	t	70	OBSERVATION ADMIT	TRANSFER FROM HOSPITAL	English	MARRIED	Medicare	1	CHRONIC/LONG TERM ACUTE CARE	97	107	101.75	109	185	155.4375	68	164	89.9375	86	168	105.375	18	36	27.25	36.39	36.83	36.622	92	100	97.6875	110	39.6	41.5	12.2
12844455	24628414	30337887	1	2122/7/2	2121/8/29 18:40	2121/9/10 15:37	11.87291667	52.65922807	0	1	t	2121/8/29 20:30	2121/9/5 17:21	6.87	1	t	52	EW EMER.	EMERGENCY ROOM	English	MARRIED	Private	3	HOME	67	110	85.76	100	159	123.8928571	55	95	69.32142857	22	106	83.14285714	11	26	20.46153846	36.61	37.44	37.19	89	100	97.29166667	146.5	39	42.7	13.7
12851357	23472183	39003672	1	2149/2/26	2149/1/10 12:43	2149/2/3 16:40	24.16458333	73.02816725	0	1	t	2149/1/10 12:44	2149/1/25 18:31	15.24	1	t	72	EW EMER.	EMERGENCY ROOM	English	DIVORCED	Medicare	2	CHRONIC/LONG TERM ACUTE CARE	62	159	104.9666667	49	167	122.8448276	12	117	78.06666667	22	135	93.55	9	19	14.16666667	36.06	36.78	36.494	98	100	99.47826087	121.6666667	29.6	34.7	10.4
12874446	29184798	37641154	0	2179/3/19	2178/11/18 16:18	2178/12/21 9:45	32.72708333	84.88072885	0	1	t	2178/11/19 14:05	2178/11/21 18:56	2.2	1	t	84	URGENT	TRANSFER FROM HOSPITAL	English		Medicare	3	CHRONIC/LONG TERM ACUTE CARE	67	92	86.6122449	74	124	100.7058824	51	76	62.47058824	54	93	76.53921569	6	26	17.5	36.67	37.17	36.90111111	98	100	99.86666667	141.6153846	22.5	34	8
12900275	28547708	36516815	1	2131/8/2	2130/3/23 1:28	2130/4/15 12:17	23.45069444	58.22127551	0	1	t	2130/3/27 23:05	2130/3/29 16:01	1.71	1	t	57	SURGICAL SAME DAY ADMISSION	PHYSICIAN REFERRAL	English	DIVORCED	Medicaid	1	SKILLED NURSING FACILITY	69	127	96.25925926	66	138	93.796875	36	87	54.46875	52	102	67.41935484	13	30	19.82608696	36.56	36.94	36.78666667	88	99	95	102	23.1	28.2	7.7
12908981	27489351	31877387	0		2181/9/6 17:05	2181/9/10 17:25	4.013888889	52.68095073	0	1	t	2181/9/6 18:46	2181/9/7 17:23	0.94	1	t	52	EW EMER.	TRANSFER FROM HOSPITAL	English	SINGLE	Medicare	1	HOME	87	95	91.30434783	101	172	153.5454545	60	87	72.5	89	105	96.31818182	14	19	15.95652174	36.5	36.94	36.76833333	90	100	95.26086957	101	28.6	29.5	8.9
12911944	25367536	34886723	1		2146/8/4 13:30	2146/8/14 16:55	10.14236111	31.59019089	0	1	t	2146/8/5 14:36	2146/8/10 17:42	5.13	1	t	31	ELECTIVE	PHYSICIAN REFERRAL	English	SINGLE	Private	2	HOME HEALTH CARE	86	130	107.1538462	107	140	122.9615385	63	120	77.5	74	125	87.11538462	26	48	35.69230769	36.17	37.11	36.64166667	83	100	95.84615385	137	41.6	41.9	14
12926332	23384882	37046242	1	2162/8/31	2162/4/23 1:48	2162/4/29 17:04	6.636111111	91.30685135	0	1	t	2162/4/23 1:49	2162/4/25 12:43	2.45	1	t	91	URGENT	TRANSFER FROM HOSPITAL	English		Medicare	3	SKILLED NURSING FACILITY	69	130	98.08	83	109	98.44	42	92	60.48	57	99	71.8	23	40	27.24	36.17	37.22	36.798	79	98	92.8	104	41.8	41.8	13.8
12936022	20787230	37822497	0		2176/8/23 12:15	2176/9/30 17:22	38.21319444	42.64348135	0	1	t	2176/9/6 16:38	2176/9/8 22:18	2.24	1	t	40	ELECTIVE	PHYSICIAN REFERRAL	English	MARRIED	Medicaid	1	SKILLED NURSING FACILITY	74	101	87.96153846	107	149	129.4	54	115	63	68	120	78.76	9	25	17.57692308	36.22	37.78	36.8875	91	96	93.34615385	231.625	27.7	27.7	8.6
12938496	22819641	30611160	1	2189/2/26	2187/3/12 15:54	2187/3/30 17:40	18.07361111	82.19346762	0	1	t	2187/3/14 7:01	2187/3/21 20:28	7.56	1	t	82	EW EMER.	EMERGENCY ROOM	English	WIDOWED	Medicare	2	CHRONIC/LONG TERM ACUTE CARE	75	132	97.17857143	79	206	120.0961538	39	109	55.15384615	50	129	73.85185185	16	43	26.46551724	37.22	39.67	38.21777778	85	100	97.25	107.3333333	19.7	26.2	6.9
12943704	28129742	35163380	0		2153/12/27 22:55	2154/1/12 16:46	15.74375	66.98901238	0	1	t	2153/12/27 23:02	2154/1/3 15:36	6.69	1	t	63	EW EMER.	EMERGENCY ROOM	English	MARRIED	Medicare	1	REHAB	57	140	83.02777778	90	182	125.6756757	44.5	95	67.17567568	57.5	125	87.51351351	11	24	16.86842105	36.67	37.61	37.08714286	92	100	98.375	128.7142857	21.7	33.4	7.7
12944582	22150165	35235233	1	2156/10/10	2156/9/25 8:19	2156/10/10 8:25	15.00416667	66.73470884	1	1	t	2156/10/6 17:43	2156/10/7 17:25	0.99	1	t	66	OBSERVATION ADMIT	PHYSICIAN REFERRAL	English	SINGLE	Medicare	1	DIED	84	125	101.24	81	111	97.64	64	83	72.68	71	92	81.04	7	28	16.4	36.39	36.56	36.47714286	92	100	96.32	196.6666667	25.7	28.2	8.3
12945029	26779994	37540741	0	2181/5/7	2181/4/28 20:25	2181/5/7 15:27	8.793055556	76.32266468	1	1	t	2181/4/28 23:24	2181/5/7 18:28	8.79	1	t	76	EW EMER.	TRANSFER FROM HOSPITAL	English		Medicare	1	DIED	62	101	81.48	79	147	117.3076923	40	69	56.38461538	54	95	77.6	10	27	18.38461538	36.89	38.61	37.67875	92	100	98.96	234.25	27.1	33.3	8.8
12945902	29086870	35490965	1	2122/1/23	2122/1/9 6:49	2122/1/18 17:36	9.449305556	49.02268093	0	1	t	2122/1/9 7:29	2122/1/16 13:55	7.27	1	t	49	EW EMER.	EMERGENCY ROOM	English	MARRIED	Medicare	1	HOME HEALTH CARE	56	95	81.39285714	50	125	94.06451613	38	63	51.74193548	40	80	66	14	26	22.03448276	36.44	38.33	37.60285714	92	99	95.25	150.5	36.4	43.5	12.4
12953561	22181355	33289455	0		2139/6/1 0:16	2139/7/1 14:07	30.57708333	65.41345495	0	1	t	2139/6/1 0:17	2139/7/1 14:27	30.59	1	t	65	OBSERVATION ADMIT	TRANSFER FROM HOSPITAL	English	DIVORCED	Medicare	1	CHRONIC/LONG TERM ACUTE CARE	86	99	92.88235294	81.5	122	98.08333333	43	83	56.55952381	58	144	70.52380952	18	38	23.95714286	36.72	37.22	36.89666667	88	99	93.54285714	127.5	49.3	52.6	14.2
12967352	27777702	34566815	1		2115/11/7 9:14	2115/11/17 13:42	10.18611111	62.84980567	0	1	t	2115/11/7 9:15	2115/11/13 12:35	6.14	1	t	62	EW EMER.	EMERGENCY ROOM	English	MARRIED	Other	2	HOME	85	112	92.65	93	184	115.7368421	38	109	49.78947368	61	201	87.7173913	11	23	18.14285714	36.28	36.28	36.28	99	100	99.85	155.1904762	31.6	46.3	10.5
12972442	21188097	31715771	0	2200/9/11	2189/7/31 16:17	2189/8/10 13:34	9.886805556	72.57955677	0	1	t	2189/8/1 18:55	2189/8/2 21:59	1.13	1	t	72	EW EMER.	EMERGENCY ROOM	English	DIVORCED	Medicare	2	HOME HEALTH CARE	65	98	76.88888889	100	170	143.875	38	107	55.4375	59	145	79.74193548	15	26	19.76666667	35.56	36.44	35.955	90	100	97.34482759	190.7777778	24.5	24.5	8.2
12979803	21255529	32024718	1		2145/5/17 0:00	2145/5/22 15:40	5.652777778	74.37235586	0	1	t	2145/5/17 9:22	2145/5/18 12:18	1.12	1	t	74	SURGICAL SAME DAY ADMISSION	PHYSICIAN REFERRAL	English		Medicare	3	HOME HEALTH CARE	54	80	63.5	91	151	116.7916667	47	70	54.375	60	102	72.75	8	23	15.6	35.56	37.11	36.20125	96	100	98.70833333	128.6190476	28.5	34.1	9.6
12984056	25685667	38970414	1		2115/3/17 8:48	2115/4/2 14:20	16.23055556	86.20634721	0	1	t	2115/3/17 9:44	2115/3/23 13:53	6.17	1	t	86	EW EMER.	TRANSFER FROM HOSPITAL	Spanish		Medicare	3	HOSPICE	65	87	77.4	107	171	143.7777778	69	91	82.61111111	92	111	101.1111111	14	53	21.84	36.56	37.56	36.84285714	93	98	96.4	89.6	34.4	37	11
12985940	29906888	34505141	1		2144/5/11 0:00	2144/6/18 13:39	38.56875	68.35866631	0	1	t	2144/5/12 17:21	2144/5/24 19:31	12.09	1	t	68	SURGICAL SAME DAY ADMISSION	PHYSICIAN REFERRAL	English	SINGLE	Medicaid	1	CHRONIC/LONG TERM ACUTE CARE	100	131	111.6	73	134	89.69565217	48	92	62.34782609	60	105	72.17391304	10	34	25.88888889	36.22	39.22	38.0175	89	99	94.4	132.7272727	39.1	51.6	12.7
13003447	22808219	34568442	0		2130/9/1 13:52	2130/9/6 14:36	5.030555556	74.66689422	0	1	t	2130/9/1 13:53	2130/9/2 18:16	1.18	1	t	74	DIRECT EMER.	PHYSICIAN REFERRAL	Amharic		Other	3	REHAB	37	67	50.56	114	186	148.9583333	50	118	62.45833333	70	128	87.95833333	9	23	15.9	35.83	36.94	36.48428571	96	100	98.72	91.1	35.9	36.4	10.8
13013058	25584465	35669719	1		2167/7/19 16:53	2167/8/13 16:55	25.00138889	84.54677028	0	1	t	2167/7/19 16:54	2167/8/3 21:26	15.19	1	t	84	OBSERVATION ADMIT	PHYSICIAN REFERRAL	English	MARRIED	Medicare	3	REHAB	63	98	87.95833333	88	141	117.5217391	37	51	43.08695652	61	101	73.4375	9	20	17.35416667	36.39	38.1	37.55375	95	100	99.16	126	22.6	39.4	7.6
13024527	23479101	37562711	0	2140/1/19	2140/1/16 16:18	2140/1/19 6:26	2.588888889	54.04292816	1	1	t	2140/1/16 16:18	2140/1/19 7:50	2.65	1	t	54	EW EMER.	PACU	English	MARRIED	Medicaid	1	DIED	88	95	88.35	67	95	75.85714286	59	85	68.35714286	55	86	68.95833333	15	20	15.61904762	33.3	36.1	35.305	97	100	99.25	268.7413793	25.1	32.6	8.7
13030403	20259761	33838516	0		2187/6/27 2:10	2187/7/5 17:40	8.645833333	74.48485738	0	1	t	2187/6/27 2:11	2187/7/1 21:27	4.8	1	t	74	EW EMER.	EMERGENCY ROOM	English	DIVORCED	Medicare	1	SKILLED NURSING FACILITY	97	113	108.25	91	178	110.3913043	46	121	60.7826087	57	132	71.30434783	12	25	19.32692308	36.5	38.78	37.28666667	92	100	96.56	133.6	36.7	42.3	11.6
13046031	26058480	34950223	1	2121/5/15	2121/3/30 11:05	2121/5/15 17:18	46.25902778	77.24220053	1	1	t	2121/5/8 6:15	2121/5/15 19:17	7.54	1	t	77	OBSERVATION ADMIT	TRANSFER FROM HOSPITAL	English	MARRIED	Private	1	DIED	72	103	85.6	94	153	115.2	40	105	53.06666667	57	113	69.83333333	10	37	25.3	36.11	36.89	36.45	90	100	95.48	100	24.2	27.9	7.8
13048289	23169188	31243093	0		2147/5/31 19:48	2147/6/8 16:02	7.843055556	24.41228282	0	1	t	2147/6/4 21:17	2147/6/6 0:08	1.12	1	t	23	URGENT	TRANSFER FROM HOSPITAL	English	SINGLE	Medicaid	1	HOME	84	130	97.86666667	76	176	118.8965517	26	115	68.34482759	37	129	79.31034483	17	36	22.76666667	36.67	37.39	37.09571429	86	100	92.86666667	106	46.1	46.1	16.4
13051109	21685994	32936453	1	2147/9/14	2147/8/27 21:20	2147/9/14 17:31	17.84097222	98.65489426	1	1	t	2147/9/2 4:34	2147/9/14 20:28	12.66	1	t	91	OBSERVATION ADMIT	PHYSICIAN REFERRAL	English	MARRIED	Medicare	1	DIED	79	146	109.8461538	90	159	123.92	44	108	70.56	55	115	82.52	19	40	28.07692308	36.44	37.06	36.78571429	86	99	94.07692308	131.6666667	28.7	29.2	8.7
13065484	27269566	36508218	1	2132/4/20	2132/3/19 18:20	2132/4/20 16:40	31.93055556	46.21432335	1	1	t	2132/4/11 18:28	2132/4/20 18:34	9	1	t	44	EW EMER.	EMERGENCY ROOM	English	SINGLE	Medicare	1	DIED	66	73	69.03703704	92	129	109.08	36	72	49	50	81	62.44	22	31	26.74074074	37.89	39.22	38.63571429	92	100	96.77777778	167.25	23.5	24.4	7.6
13066097	29567824	36686900	0		2126/3/13 12:15	2126/3/20 17:20	7.211805556	60.19578914	0	1	t	2126/3/13 20:15	2126/3/15 15:39	1.81	1	t	60	SURGICAL SAME DAY ADMISSION	PHYSICIAN REFERRAL	English	DIVORCED	Medicare	1	SKILLED NURSING FACILITY	76	93	84.61538462	100	153	132.5769231	50	96	68.15384615	65	112	90	7	24	18.96428571	37.67	38.11	37.93714286	97	100	99.22222222	138.6666667	26.7	27.8	8.7
13073338	23159892	30076188	1		2174/10/25 0:00	2174/10/31 17:40	6.736111111	81.81315949	0	1	t	2174/10/25 9:26	2174/10/28 21:20	3.5	1	t	81	SURGICAL SAME DAY ADMISSION	PHYSICIAN REFERRAL	English	MARRIED	Medicare	1	SKILLED NURSING FACILITY	79	116	100.7428571	90	133	109.1388889	41	70	53.5	55	92	70.72222222	14	32	19.77777778	36.39	37.11	36.67666667	93	100	98.11428571	134.4210526	21.4	29	7
13086263	20710102	34270359	1	2154/3/12	2154/3/3 4:02	2154/3/12 2:30	8.936111111	68.16747268	1	1	t	2154/3/3 4:04	2154/3/12 16:10	9.5	1	t	68	OBSERVATION ADMIT	TRANSFER FROM HOSPITAL	English	MARRIED	Private	3	DIED	52	105	71.28	36	177	123.2241379	20	71	50	60.5	126	78.84210526	10	24	20.33928571	35.6	37.5	36.87263158	93	100	99.41666667	197.1428571	30.6	34.5	10
13102401	21914098	34924361	1	2161/6/30	2148/5/2 3:05	2148/5/20 12:00	18.37152778	77.33437686	0	1	t	2148/5/2 8:03	2148/5/5 15:15	3.3	1	t	77	EW EMER.	EMERGENCY ROOM	English	MARRIED	Medicare	3	CHRONIC/LONG TERM ACUTE CARE	94	131	103.6153846	126	187	144.68	50	96	62.48	71	118	82	11	26	17.30769231	36	38.67	37.54714286	91	99	95.5	137.75	31.1	32.6	10.2
13111843	21886036	39299187	0		2161/12/3 14:00	2162/1/18 19:08	46.21388889	73.92153513	0	1	t	2161/12/4 8:45	2162/1/10 22:37	37.58	1	t	73	ELECTIVE	PHYSICIAN REFERRAL	English	DIVORCED	Medicare	1	HOME HEALTH CARE	60	82	72.42857143	80	121	104.9032258	44	66	53.09677419	58	87	70.90322581	9	19	15.75757576	35.3	37.5	36.28235294	98	100	99.67741935	142.3846154	17.9	35.1	5.6
13150686	22891057	35263608	0		2127/11/15 21:17	2127/11/25 15:58	9.778472222	69.87308361	0	1	t	2127/11/20 10:45	2127/11/21 16:38	1.24	1	t	69	URGENT	TRANSFER FROM HOSPITAL	English	MARRIED	Medicare	1	SKILLED NURSING FACILITY	73	97	81.95238095	87	122	105.88	39	58	49.6	58	79	68.95454545	11	30	19.91666667	36.72	37.11	36.876	92	100	96.95238095	135.8571429	25.8	39.2	8.2
13159019	24067663	30802766	1		2139/11/8 22:45	2139/11/14 16:00	5.71875	70.85483574	0	1	t	2139/11/8 23:06	2139/11/12 18:30	3.81	1	t	67	EW EMER.	TRANSFER FROM HOSPITAL	English	SINGLE	Medicare	2	HOME HEALTH CARE	46	94	57.73076923	92	144	119.7307692	48	73	59.80769231	63	92	77.34615385	16	22	18.01923077	36.94	38.72	37.36	93	100	96.38461538	211.4	36.8	42.3	11.4
13160692	28114018	39436800	0		2126/6/4 0:00	2126/7/2 15:00	28.625	66.42097568	0	1	t	2126/6/21 21:22	2126/6/23 6:26	1.38	1	t	65	ELECTIVE	PHYSICIAN REFERRAL	English	SINGLE	Medicare	1	HOME HEALTH CARE	85	121	104.6666667	90	133	117	42	112	75.45833333	52	115	84.75	18	32	24.125	36.5	37.06	36.71	90	100	94.54166667	87.5	23.7	25.3	7.9
13173167	28341363	30115539	1	2125/1/7	2124/2/24 13:37	2124/3/2 17:23	7.156944444	87.14807542	0	1	t	2124/2/24 14:22	2124/2/25 20:26	1.25	1	t	85	EW EMER.	EMERGENCY ROOM	English	MARRIED	Medicare	1	SKILLED NURSING FACILITY	59	88	75.36	142	166	153	51	87	66.7826087	70	104	87.26086957	14	36	25.23076923	35.11	36.61	35.80142857	91	100	94.61538462	87.66666667	34.7	38.6	11.2
13180512	24527016	38246117	0		2151/4/15 19:19	2151/5/10 16:53	24.89861111	62.28694636	0	1	t	2151/4/15 20:12	2151/5/10 17:20	24.88	1	t	62	EW EMER.	TRANSFER FROM HOSPITAL	English	MARRIED	Private	3	REHAB	57	91	70.75	87	170	123.1	44	97	66.7	60	126	89.4137931	13	21	18.12068966	36	37.28	36.91285714	94	100	97.42857143	181	32.9	40.7	10.8
13195446	28441058	37224709	1		2152/8/3 15:50	2152/8/12 15:01	8.965972222	79.59045707	0	1	t	2152/8/3 16:32	2152/8/6 17:31	3.04	1	t	79	EW EMER.	EMERGENCY ROOM	English	SINGLE	Medicare	1	HOME	66	85	76.125	113	166	138.0434783	43	100	61.30434783	58	104	78.39130435	10	28	17.33333333	36.44	36.78	36.60428571	90	100	95.69565217	128.7777778	25.4	30.6	7.6
13199189	24566845	36368493	0		2148/8/26 0:00	2148/9/1 17:00	6.708333333	59.65162276	0	1	t	2148/8/29 3:51	2148/8/30 15:45	1.5	1	t	59	SURGICAL SAME DAY ADMISSION	PHYSICIAN REFERRAL	English	MARRIED	Private	3	HOME	74	144	92.5	70	126	107.0416667	52	77	64.79166667	55	89	74.41666667	16	23	19.42307692	36.67	38	37.07666667	85	100	96.53846154	121.6	22.7	26.6	7.3
13204121	21192548	35008121	0		2165/2/14 0:00	2165/3/15 16:28	29.68611111	65.12139349	0	1	t	2165/2/16 1:42	2165/3/4 10:49	16.38	1	t	54	SURGICAL SAME DAY ADMISSION	PHYSICIAN REFERRAL	English	SINGLE	Medicaid	1	CHRONIC/LONG TERM ACUTE CARE	82	106	94.2	93	138	115	45	67	54.19230769	64	90	73.23076923	15	36	22.98076923	36.61	37.94	37.27875	90	98	94.56	273	35.8	39.2	11.2
13224273	21927266	31281696	1		2151/11/30 20:21	2151/12/11 15:15	10.7875	59.9140458	0	1	t	2151/12/5 10:43	2151/12/6 18:37	1.33	1	t	59	URGENT	TRANSFER FROM HOSPITAL	English	WIDOWED	Medicare	3	HOME HEALTH CARE	58	84	70.47222222	55	159	115.6578947	33	60	48.60526316	40	80	65.37837838	11	25	16.88157895				96	100	99.55882353	113.4210526	19.3	27.1	6.5
13231386	29640311	31586886	1		2189/11/28 0:00	2190/1/2 16:13	35.67569444	64.90624846	0	1	t	2189/11/28 15:42	2189/11/29 14:54	0.97	1	t	64	SURGICAL SAME DAY ADMISSION	PHYSICIAN REFERRAL	English	MARRIED	Private	2	HOME HEALTH CARE	82	109	95.67741935	86	139	107.125	42	69	53.9375	58	90	71.375	7	32	13.5483871	36.33	37	36.63833333	94	100	96.1875	141	33	37.4	10.2
13274256	20937584	31637607	0	2158/8/21	2158/8/20 23:58	2158/8/21 6:00	0.251388889	45.63519149	1	1	t	2158/8/20 23:59	2158/8/21 12:52	0.54	1	t	45	EW EMER.	WALK-IN/SELF REFERRAL	Haitian	MARRIED	Medicaid	2	DIED	78	132	105.8	51	80	69.9	47	65	56.1	54	102	67.6	19	28	23.63636364	36.06	36.06	36.06				231.5	10.8	58.2	3
13275055	27121481	37014245	1	2146/7/31	2145/7/29 20:15	2145/8/5 14:01	6.740277778	91.57453346	0	1	t	2145/7/29 20:16	2145/7/31 11:24	1.63	1	t	91	URGENT	TRANSFER FROM HOSPITAL		WIDOWED	Other	3	REHAB	91	128	105.7916667	87	145	115.75	41	96	63	53	115	77.04166667	13	36	21.70833333	36.72	37.39	37.06666667	95	100	98.25	207.25	21.2	30.2	7.7
13276959	29535509	33255671	0		2138/8/25 16:56	2138/9/14 13:35	19.86041667	62.64807869	0	1	t	2138/8/25 16:57	2138/9/9 17:49	15.04	1	t	62	URGENT	TRANSFER FROM HOSPITAL	English	SINGLE	Private	1	SKILLED NURSING FACILITY	77	99	87.69230769	99	188	144.5172414	48	94.5	68.0862069	62	119.5	90.96296296	15	21	18.37931034	37.44	38.33	37.86833333	99	100	99.58333333	122.6666667	26.3	29.3	8.7
13278611	22674134	32133554	0		2145/1/21 6:20	2145/1/24 19:30	3.548611111	43.05755606	0	1	t	2145/1/21 6:21	2145/1/23 22:12	2.66	1	t	42	EW EMER.	WALK-IN/SELF REFERRAL	English	MARRIED	Medicaid	1	HOME	55	109	81.16	83	120	105.875	40	73	59.29166667	49	81	69.33333333	17	34	22.8	36.39	37.78	36.87166667	86	100	94.6	151	28.7	41.4	9.6
13316587	27889510	30004956	1		2175/3/14 18:22	2175/3/19 17:00	4.943055556	72.19922484	0	1	t	2175/3/14 18:22	2175/3/16 10:31	1.67	1	t	72	OBSERVATION ADMIT	PHYSICIAN REFERRAL	English	MARRIED	Medicare	1	HOME HEALTH CARE	51	103	74.92	94	141	118.44	53	104	76.56	66	116	88.88	12	35	18.51923077	36.5	37.39	36.89714286	92	99	95.28	140.6	45.3	46.7	14.8
13320820	24392348	38138860	0		2114/5/15 21:07	2114/7/13 19:35	58.93611111	39.36928902	0	1	t	2114/5/28 2:19	2114/5/30 12:47	2.44	1	t	39	URGENT	TRANSFER FROM HOSPITAL	English		Medicaid	3	HOME	106	154	133.7272727	74	123	99.34782609	59	85	68.73913043	64	94	79.73913043	13	33	19.29545455	36.44	36.94	36.67285714	91	100	97.90909091	132.5	18	28.4	5.8
13322403	26059580	30148413	1	2162/11/15	2162/10/30 18:04	2162/11/15 19:30	16.05972222	77.82891009	1	1	t	2162/10/30 18:50	2162/11/5 19:45	6.04	1	t	77	OBSERVATION ADMIT	PHYSICIAN REFERRAL	English	MARRIED	Medicare	1	DIED	97	126	106.5384615	94	123	103.44	61	87	69.56	73	92	80.36	9	26	12.78571429	36.78	37.17	36.978	96	100	98.23076923	102	31.2	34.8	10
13332955	28402887	30803679	0	2156/2/10	2152/4/24 7:15	2152/5/3 14:42	9.310416667	73.3129489	0	1	t	2152/4/24 13:08	2152/4/25 18:01	1.2	1	t	73	SURGICAL SAME DAY ADMISSION	PHYSICIAN REFERRAL	English	SINGLE	Medicare	1	HOME	66	101	74.525	70	161	111.4555556	26	85	62.41111111	37	116	79.7	8	29	16.26190476	32.72	36.89	35.81	98	100	99.71052632	204.75	27.6	45.6	9.3
13341463	25762850	33703235	1		2121/6/14 23:12	2121/6/21 16:22	6.715277778	48.45166401	0	1	t	2121/6/15 0:29	2121/6/19 20:52	4.85	1	t	48	OBSERVATION ADMIT	EMERGENCY ROOM	English		Private	3	HOME	57	122	79.7037037	93	119	99.75	48	70	58.66666667	59	85	70.63636364	20	53	31.125	36.44	37.44	36.80857143	85	100	95.77777778	179	38.5	38.7	12.7
13342682	22928140	31527516	0		2180/3/13 13:04	2180/3/15 19:27	2.265972222	25.19729507	0	1	t	2180/3/13 14:16	2180/3/15 19:27	2.22	1	t	23	EW EMER.	EMERGENCY ROOM	English	SINGLE	Private	2	HOME	78	104	93.6	95	116	104.7916667	45	77	64.91666667	57	85	73.79166667	15	42	26.72	36.06	38.11	37.24571429	91	97	94.56	92	27.1	31.1	9.4
13349249	23997592	30561893	1		2183/10/20 7:45	2183/10/27 16:22	7.359027778	66.80035406	0	1	t	2183/10/20 9:40	2183/10/24 12:08	4.1	1	t	66	SURGICAL SAME DAY ADMISSION	PHYSICIAN REFERRAL	English	WIDOWED	Medicare	1	HOME HEALTH CARE	75	88	80.54166667	81	120	98.79166667	33	56	45.375	41.5	72	57.42	15	20	18.16	36	38.8	37.3826087	97	100	99.29166667	135.7692308	25.8	35	9.6
13358607	23032896	39362708	1		2147/6/11 1:25	2147/6/14 16:10	3.614583333	71.44096524	0	1	t	2147/6/11 3:00	2147/6/11 10:57	0.33	1	t	71	EW EMER.	CLINIC REFERRAL	English	MARRIED	Medicaid	3	HOME HEALTH CARE	87	107	97.44444444	102	136	117.5714286	75	89	81.42857143	87	104	93.57142857	15	23	19.88888889	37.06	37.11	37.085	96	99	96.88888889	157	33.4	33.4	10.7
13369123	24394604	38682616	0		2198/2/17 8:33	2198/3/2 16:05	13.31388889	69.12899461	0	1	t	2198/2/17 8:52	2198/2/28 17:59	11.38	1	t	68	EW EMER.	EMERGENCY ROOM	English	WIDOWED	Medicare	1	SKILLED NURSING FACILITY	75	96	86	74	124	98.42	48	74	60.54	60	91	74.78	9	29	19.91428571	36.78	38.22	37.65333333	91	100	96.97058824	146.1111111	32.8	39.8	10.6
13371032	28185331	34718079	1	2131/3/8	2131/2/28 20:00	2131/3/8 17:38	7.901388889	54.16108042	1	1	t	2131/2/28 22:22	2131/3/8 19:39	7.89	1	t	54	OBSERVATION ADMIT	EMERGENCY ROOM	English	DIVORCED	Medicare	3	DIED	100	124	109.3076923	80	123	104.04	52	78	63.92	59	87	73	16	36	26.03846154	36.72	37.94	37.27	91	98	94.69230769	127	26	32.3	8.2
13391729	25021674	34743535	0	2156/4/29	2155/9/20 15:11	2155/9/25 14:45	4.981944444	86.71906473	0	1	t	2155/9/20 15:11	2155/9/22 15:40	2.02	1	t	86	URGENT	TRANSFER FROM HOSPITAL	English		Medicare	3	HOME HEALTH CARE	65	85	73.07692308	95	143	120.9615385	49	71	56.15384615	64	88	75.80769231	15	29	19.83928571	36.72	37.17	36.89	96	100	99.65384615	184.8333333	28.6	31.2	9
13406480	26245340	32724026	1	2159/12/18	2159/11/28 11:46	2159/12/18 21:57	20.42430556	52.90834098	1	1	t	2159/12/5 12:17	2159/12/14 18:37	9.26	1	t	49	EW EMER.	PROCEDURE SITE	English	SINGLE	Medicare	1	DIED	67	89	75.62962963	103	142	123.2692308	46	91	62.19230769	63	103	76.61538462	19	30	24.37037037	36.28	37	36.65857143	89	100	98.81481481	103	26.8	27.6	8.9
13413931	22358564	32100729	1		2166/11/5 18:01	2166/11/7 18:15	2.009722222	61.84533185	0	1	t	2166/11/5 18:57	2166/11/7 18:29	1.98	1	t	61	EW EMER.	PROCEDURE SITE	English	MARRIED	Private	1	HOME	64	117	97.16666667	91	167	111.7307692	58	90	71	70	115	84.21153846	14	30	18.97916667	36.61	37.11	36.922	93	100	96.875	124.6666667	40.3	42.9	15.2
13420899	20801648	30695760	1		2189/12/2 12:15	2189/12/9 18:03	7.241666667	67.91859758	0	1	t	2189/12/2 10:01	2189/12/4 18:11	2.34	1	t	67	ELECTIVE	PHYSICIAN REFERRAL	English	MARRIED	Medicare	1	HOME HEALTH CARE	72	110	87	87	141	113.5	47	66	56.72727273	57	88	73.09090909	16	24	17.95652174	36.33	37.61	36.95166667	92	100	97.36363636	119.3809524	23.8	32.5	8.5
13425612	29069997	33083228	0		2168/3/17 1:04	2168/3/24 17:00	7.663888889	73.2082029	0	1	t	2168/3/17 10:15	2168/3/20 17:41	3.31	1	t	73	SURGICAL SAME DAY ADMISSION	PHYSICIAN REFERRAL	English	WIDOWED	Medicare	1	SKILLED NURSING FACILITY	68	86	77.12903226	80	146	109.2222222	42	86	63.63888889	54	104.5	77.86111111	11	23	17.48387097	34	37.8	35.97	95	100	98.5	116.2777778	29	36.8	9.3
13429426	25562906	37777433	1		2161/11/20 23:31	2161/11/27 17:11	6.736111111	65.88786575	0	1	t	2161/11/21 1:01	2161/11/24 5:48	3.2	1	t	58	EW EMER.	EMERGENCY ROOM	English	SINGLE	Medicaid	1	SKILLED NURSING FACILITY	54	80	67.15625	63	172	119.4666667	37	75	57.03333333	42	98	71.20689655	18	22	19.93939394	36.56	37.22	36.93571429	90	100	93.19354839	159.6666667	32.4	38.3	11.1
13439502	24127508	35552314	1		2120/2/1 11:00	2120/2/4 17:30	3.270833333	52.08613011	0	1	t	2120/2/1 23:49	2120/2/2 17:40	0.74	1	t	52	EW EMER.	PACU	English	MARRIED	Private	3	HOME	56	91	69.22222222	84	119	99	46	69	54.05555556	54	81	63.83333333	12	25	15.22222222	36.67	37	36.87	90	96	93.72222222	96	43.8	49.5	15
13448151	23356691	35427235	1		2199/4/3 1:19	2199/4/13 14:15	10.53888889	48.25146303	0	1	t	2199/4/5 1:35	2199/4/5 21:00	0.81	1	t	43	EW EMER.	EMERGENCY ROOM	English	DIVORCED	Medicare	1	HOME HEALTH CARE	47	75	67.22222222	78	106	86.88888889	49	71	57.33333333	56	80	64.05555556	8	23	14.44444444	36.56	37.11	36.8075	92	99	96.22222222	79	23.8	24.9	7.7
13449480	25601260	35310788	0		2144/1/21 18:53	2144/2/8 13:31	17.77638889	62.05558727	0	1	t	2144/1/21 18:53	2144/2/1 15:57	10.88	1	t	60	EW EMER.	EMERGENCY ROOM	English	SINGLE	Medicare	1	SKILLED NURSING FACILITY	57	118	82.875	78	176	122.76	35	75	52.36	56	100	73.72916667	16	37	21.61111111	36.83	39.28	37.88272727	81	100	96.29166667	230.75	32	33.8	10.8
13453586	26446580	30919717	0	2134/5/14	2133/5/9 19:45	2133/5/18 17:32	8.907638889	64.35270565	0	1	t	2133/5/12 15:47	2133/5/13 10:42	0.79	1	t	64	URGENT	TRANSFER FROM HOSPITAL	English	MARRIED	Private	1	HOME HEALTH CARE	68	82	76.57894737	109	158	118.2105263	44	63	52.15	61	97	71.55	10	24	17.2	36.44	37.11	36.62666667	94	100	97.36842105	126.3076923	21.4	29.6	6.8
13471865	28481510	36569240	1		2167/6/28 18:30	2167/7/6 20:31	8.084027778	63.48945859	0	1	t	2167/7/1 9:52	2167/7/2 20:31	1.44	1	t	63	URGENT	TRANSFER FROM HOSPITAL	English		Medicare	3	SKILLED NURSING FACILITY	72	92	82.83333333	94	139	120.2916667	47	62	55.375	59	83	74.56	13	31	21.2	36.28	37.39	36.85857143	92	100	95.625	127.125	28.9	34.5	9
13491926	24053721	39512942	0	2173/10/17	2173/10/4 22:20	2173/10/15 13:30	10.63194444	58.76028648	0	1	t	2173/10/4 23:47	2173/10/14 16:49	9.71	1	t	57	OBSERVATION ADMIT	PHYSICIAN REFERRAL	English	MARRIED	Private	1	HOSPICE	87	141	100.9285714	72	157	102.3928571	42	115	55.71428571	24	127	66.5	15	31	20.57142857	36.33	36.89	36.69857143	91	98	95.14285714	115	17.2	23.4	6.2
13504095	20849286	32272046	0	2170/11/10	2170/10/12 7:42	2170/11/7 17:45	26.41875	66.77994544	0	1	t	2170/10/12 7:43	2170/10/13 21:40	1.58	1	t	60	EW EMER.	PHYSICIAN REFERRAL	English	SINGLE	Medicare	1	HOSPICE	75	108	94.80952381	100	147	120.0952381	46	99	61.0952381	64	104	74.47619048	9	26	17.0952381	36	36.56	36.334	90	100	95.9047619	202.8	30.4	36.7	9.4
13511794	23254756	33881158	1		2146/8/13 1:47	2146/8/27 18:00	14.67569444	57.61349545	0	1	t	2146/8/14 16:28	2146/8/26 18:56	12.1	1	t	57	EW EMER.	EMERGENCY ROOM	English	MARRIED	Private	1	HOME	102	142	124.6666667	120	168	144.2	64	111	91.56	79	122	103.12	20	39	29.37037037	37	38	37.45142857	85	98	94	79.5	35.2	36.7	12.5
13515990	28469736	39958532	1		2127/8/16 21:43	2127/8/22 19:34	5.910416667	61.62398317	0	1	t	2127/8/16 23:20	2127/8/17 18:25	0.8	1	t	61	OBSERVATION ADMIT	TRANSFER FROM HOSPITAL	English	SINGLE	Medicaid	2	SKILLED NURSING FACILITY	96	111	103.5454545	89	120	104.9	60	100	75.55	70	106	85.2	16	31	21.45454545	36.11	36.83	36.46166667	80	100	95.81818182	690.5	20.2	25.6	5.7
13520965	24727766	31397720	0		2157/9/6 2:32	2157/9/10 17:00	4.602777778	80.68079124	0	1	t	2157/9/6 3:41	2157/9/10 17:46	4.59	1	t	74	EW EMER.	EMERGENCY ROOM	English	MARRIED	Medicare	1	ACUTE HOSPITAL	70	94	79.39285714	80	140	102.0740741	34	90	55.85185185	44	94	66.22222222	11	38	21.10714286	36.5	36.83	36.61285714	92	99	95.35714286	122	33.7	35.2	10.8
13534199	23907399	39995213	0		2127/12/10 17:14	2127/12/19 16:59	8.989583333	45.94106936	0	1	t	2127/12/11 18:03	2127/12/17 21:07	6.13	1	t	45	OBSERVATION ADMIT	PROCEDURE SITE	English	MARRIED	Private	3	HOME	74	117	90.96153846	83	181	112.32	45	113	61.72	54	128	73.28	18	45	26.31034483	36.83	39.44	38.14636364	92	100	97.19230769	188.5714286	24.8	31.1	7.8
13542989	26702255	32410040	1		2113/9/15 13:14	2113/9/26 14:45	11.06319444	86.70515272	0	1	t	2113/9/15 13:14	2113/9/18 18:57	3.24	1	t	86	URGENT	TRANSFER FROM HOSPITAL	English	MARRIED	Medicare	1	HOME HEALTH CARE	63	89	74.54166667	114	144	128.6521739	40	90	58.2173913	60	99	75	15	25	19.5	36.67	37.11	36.83333333	97	100	98.125	112	27.9	31.4	8.9
13552677	27946313	31751413	0		2164/5/24 17:52	2164/5/25 16:45	0.953472222	43.39572241	0	1	t	2164/5/24 17:52	2164/5/25 16:48	0.95	1	t	38	EW EMER.	PACU	English	SINGLE	Medicaid	2	HOME	51	93	71.18181818	90	161	116.7	60	121	76.95	68	130	86.45	12	28	17.34782609	33.56	36.94	35.685	91	100	98.38095238	101.5	41.1	42.6	13.5
13564732	21123057	36901949	0		2117/7/5 1:06	2117/7/11 16:08	6.626388889	79.50663898	0	1	t	2117/7/5 1:07	2117/7/6 2:56	1.08	1	t	79	URGENT	TRANSFER FROM HOSPITAL	English		Medicare	3	HOME	78	109	91.88461538	86	129	111.04	42	97	55.88	59	100	68.48	14	28	19.92307692	36.78	37.06	36.88	80	98	93.34615385	113	40.3	40.3	12.8
13566838	29846067	35296071	0		2143/3/9 18:07	2143/3/21 13:59	11.82777778	30.18550676	0	1	t	2143/3/9 19:49	2143/3/10 12:01	0.68	1	t	30	EW EMER.	TRANSFER FROM HOSPITAL	English	SINGLE	Private	3	HOME	100	130	115.0769231	91	116	102.1304348	54	85	71.26086957	66	94	81.30434783	17	30	23.76923077	36.44	36.72	36.5825	93	99	95.46153846	101	29.1	29.1	9.6
13573899	27239328	38581674	0	2166/6/16	2161/10/9 4:26	2161/10/25 18:30	16.58611111	82.76985868	0	1	t	2161/10/11 2:42	2161/10/16 20:32	5.74	1	t	82	EW EMER.	EMERGENCY ROOM	English	WIDOWED	Medicare	1	SKILLED NURSING FACILITY	105	140	120.16	90	136	106.24	40	103	56.68	49	107	67.8	19	37	25.44	36.5	37.22	36.92666667	84	100	96.48	114.8333333	25.7	35.5	8.4
13586262	20028394	37369111	1	2121/8/30	2121/8/1 22:15	2121/8/30 1:08	28.12013889	54.58297535	1	1	t	2121/8/1 22:16	2121/8/20 21:02	18.95	1	t	54	URGENT	TRANSFER FROM HOSPITAL	English	MARRIED	Private	3	DIED	76	95	86	117	157	140.28	72	95	84.44	86	112	101.08	14	35	23.11538462	36.33	37	36.69	96	100	99.29166667	99.66666667	23.3	24.2	8
13620904	20816425	37680123	1		2180/5/24 11:07	2180/6/11 18:53	18.32361111	60.39552733	0	1	t	2180/5/24 12:11	2180/6/11 19:06	18.29	1	t	60	OBSERVATION ADMIT	TRANSFER FROM HOSPITAL	Spanish	MARRIED	Medicaid	3	HOME HEALTH CARE	53	91	69.72	90	142	119.6	47	72	56.71666667	63	88	75.31666667	9	21	15.80357143	37	38.94	37.69777778	93	100	99	193.25	36.4	41.4	11.7
13633035	25160085	31919758	1	2170/9/13	2170/8/24 13:24	2170/8/31 17:26	7.168055556	88.64493769	0	1	t	2170/8/28 22:49	2170/8/30 20:38	1.91	1	t	88	OBSERVATION ADMIT	EMERGENCY ROOM	English	WIDOWED	Medicare	1	SKILLED NURSING FACILITY	58	129	84.25	86	141	113.1666667	49	77	61.33333333	54	96	74.0625	10	46	21.453125	35.78	36.83	36.54666667	90	100	98.09677419	145.6666667	27.9	32.2	8.9
13638752	22929033	33270405	0		2146/10/19 11:15	2146/10/24 17:00	5.239583333	81.79801543	0	1	t	2146/10/20 1:01	2146/10/20 17:59	0.71	1	t	81	SURGICAL SAME DAY ADMISSION	PHYSICIAN REFERRAL	English	SINGLE	Medicare	1	HOME HEALTH CARE	74	86	81.27777778	79	102	90	40	68	53.17647059	50	75	60.76470588	12	20	16.05555556	36.56	37.11	36.85	90	97	94.11111111	180	33.6	36.4	10.8
13643978	21900360	35250393	1		2123/4/12 12:00	2123/4/19 14:00	7.083333333	83.27789794	0	1	t	2123/4/13 10:08	2123/4/16 16:39	3.27	1	t	83	SURGICAL SAME DAY ADMISSION	PHYSICIAN REFERRAL	English	WIDOWED	Medicare	1	SKILLED NURSING FACILITY	52	92	78.15384615	80	129	109.6333333	44	71	57.66666667	56	92	73.18333333	6	24	16.45	35.4	38.4	36.93043478	91	100	96.96666667	112.8947368	34.3	34.9	11.4
13648633	22152371	37483740	1	2179/5/27	2178/4/3 0:40	2178/4/10 17:00	7.680555556	58.25205146	0	1	t	2178/4/3 1:34	2178/4/5 17:26	2.66	1	t	54	EW EMER.	EMERGENCY ROOM	English	DIVORCED	Medicare	1	HOME	87	103	94.96	86	134	98.33333333	34	103	47.875	48	112	60	10	22	16.88	36.5	37.28	36.76285714	87	94	91.36	122	27.4	27.4	9
13653446	25350192	37045560	1	2166/1/14	2166/1/7 7:55	2166/1/14 14:45	7.284722222	69.01666802	1	1	t	2166/1/8 7:57	2166/1/14 15:54	6.33	1	t	68	EW EMER.	PACU	English	MARRIED	Medicare	3	HOME	89	105	96.47826087	73	151	110.7727273	35	89	58.09090909	29.5	95	65.79545455	19	31	24.30434783	36.5	36.94	36.8	92	98	95.08695652	90.2	23.9	27.3	7.7
13677298	25904810	33404484	1		2148/6/29 18:31	2148/7/11 15:55	11.89166667	53.49493631	0	1	t	2148/7/4 13:02	2148/7/6 5:41	1.69	1	t	53	URGENT	TRANSFER FROM HOSPITAL	English	SINGLE	Medicare	1	HOME HEALTH CARE	65	80	75.11538462	91	128	114.7857143	47	68	55.89285714	60	109	71.67857143	6	30	17.53333333	36.39	36.78	36.51833333	91	100	96.57692308	166.0555556	22.8	25	7.4
13681438	24548459	37064397	0	2110/6/9	2110/5/28 20:03	2110/6/9 23:22	12.13819444	64.40476018	1	1	t	2110/5/28 20:06	2110/6/10 0:57	12.2	1	t	64	URGENT	TRANSFER FROM HOSPITAL	English		Medicaid	3	DIED	95	106	99.88	102	136	117.04	47	87	55.04	65	96	72.44	12	20	16.12	36.44	36.67	36.57285714	92	100	95.48	128	28.6	29.6	9.7
13686295	29779283	33551858	0		2174/7/4 21:19	2174/7/8 16:53	3.815277778	86.50762014	0	1	t	2174/7/5 3:23	2174/7/5 14:59	0.48	1	t	84	EW EMER.	EMERGENCY ROOM	English	MARRIED	Medicare	1	SKILLED NURSING FACILITY	68	98	79.76923077	104	139	119.75	44	86	53.91666667	64	90	69.75	19	27	23.61538462	36.94	37.67	37.20333333	93	97	95.46153846	289.3333333	30.8	31	11
13692499	24460118	35204590	0		2129/2/23 18:50	2129/3/8 17:00	12.92361111	69.14725777	0	1	t	2129/2/23 19:22	2129/3/2 16:25	6.88	1	t	69	EW EMER.	EMERGENCY ROOM	English	MARRIED	Medicare	1	SKILLED NURSING FACILITY	59	78	66.80952381	90	146	129.5714286	54	74	63.47619048	72	97	86	8	19	13.04761905	36.56	36.94	36.768	93	100	97.47619048	119	36.1	39	12.2
13710047	21393386	33367014	1	2123/12/24	2123/10/19 22:23	2123/10/29 18:21	9.831944444	61.79928551	0	1	t	2123/10/20 10:38	2123/10/21 20:18	1.4	1	t	61	EW EMER.	EMERGENCY ROOM	English	MARRIED	Private	3	HOME HEALTH CARE	71	126	95.48275862	85	120	99.88461538	45	80	56.23076923	54	84	66.11538462	3	39	20.2	36.67	39.5	37.54454545	91	98	95.37931034	98.66666667	30.7	32.3	9.5
13730725	25962343	36832149	1	2190/10/17	2189/5/22 22:35	2189/5/27 19:00	4.850694444	85.38862171	0	1	t	2189/5/23 0:31	2189/5/26 12:52	3.51	1	t	85	EW EMER.	EMERGENCY ROOM	English	WIDOWED	Medicare	1	HOME HEALTH CARE	70	108	82.03846154	80	127	101.78125	39	91	54.65625	52	99	65.78125	20	30	24.69230769	36.06	37.67	36.64285714	93	98	95.34615385	169	32.6	37.7	11.6
13731023	21179444	33630120	1	2132/2/28	2128/5/29 0:26	2128/6/1 14:07	3.570138889	80.40799814	0	1	t	2128/5/29 1:19	2128/5/30 19:52	1.77	1	t	80	EW EMER.	EMERGENCY ROOM	Spanish	MARRIED	Medicare	3	HOME	64	103	78.96296296	82	155	109.5416667	24	66	50.45833333	32	82	63.5	10	36	21.62962963	35.67	36.72	36.21285714	98	100	99.55555556	179.5714286	37.2	41	11.6
13733933	25247755	34595086	1		2144/5/18 18:14	2144/5/23 20:05	5.077083333	57.37991174	0	1	t	2144/5/18 19:45	2144/5/20 23:30	2.16	1	t	57	OBSERVATION ADMIT	EMERGENCY ROOM	English	MARRIED	Private	3	HOME HEALTH CARE	105	142	117.8076923	92	160	120	63	97	76.45833333	70	109	86.04166667	12	39	21.23076923	36.83	39.17	37.29444444	91	97	93.88461538	131.75	42.5	51.8	13.7
13744193	25431144	33266608	1		2156/5/5 13:55	2156/5/12 16:19	7.1	71.34382645	0	1	t	2156/5/5 13:55	2156/5/6 17:19	1.14	1	t	71	URGENT	TRANSFER FROM HOSPITAL	English		Medicare	3	HOME HEALTH CARE	86	106	94.67857143	103	142	118.0769231	38	69	48.26923077	66	92	76.66666667	9	41	18.01666667	35.3	37.8	37.01277778	94	100	97.04166667	162.9166667	28.2	39.3	9.5
13748756	25103103	34515444	1	2113/1/29	2113/1/20 19:48	2113/1/29 9:23	8.565972222	73.05427908	1	1	t	2113/1/20 19:49	2113/1/29 9:23	8.57	1	t	73	URGENT	TRANSFER FROM HOSPITAL	English		Medicare	3	DIED	71	98	85.40740741	91	145	119.7037037	44	67	53.44444444	59	94	75	16	24	20.44642857	36.44	36.94	36.6375	96	100	99.22222222	157.2058824	21.7	37.8	7.9
13751326	23276625	33869819	1		2186/4/15 21:21	2186/4/28 13:40	12.67986111	68.28717832	0	1	t	2186/4/15 21:22	2186/4/17 22:24	2.04	1	t	68	URGENT	TRANSFER FROM HOSPITAL	English	MARRIED	Private	3	SKILLED NURSING FACILITY	90	114	100.9655172	103	155	129.2307692	64	96	76.61538462	73	109	87.92307692	14	28	22.37931034	35.94	37	36.67428571	89	96	93.27586207	150.375	36.1	36.2	11.8
13771452	20429356	30468796	1	2151/4/8	2151/3/25 23:18	2151/4/8 2:08	13.11805556	57.22990465	1	1	t	2151/4/1 14:38	2151/4/8 6:46	6.67	1	t	57	EW EMER.	EMERGENCY ROOM	Chinese	MARRIED	Medicaid	3	DIED	67	161	95.2972973	86	159	103.0857143	39	119	66.34285714	50	129	74.45714286	9	41	21.75	36.22	38.33	36.98777778	87	99	94.02702703	141	36.8	36.8	12.1
13772251	23798131	36937380	1		2177/8/8 0:00	2177/8/26 14:00	18.58333333	63.59960246	0	1	t	2177/8/10 9:30	2177/8/15 17:08	5.32	1	t	63	SURGICAL SAME DAY ADMISSION	PHYSICIAN REFERRAL	English	MARRIED	Private	1	HOME HEALTH CARE	101	143	117.5531915	78	155	101.49	42	72	55.61	53	99	69.34693878	15	40	24.725	37.06	38.61	37.91846154	92	100	97.06976744	209.2727273	24.8	42	8.2
13778494	26522417	30910168	1		2120/2/27 0:00	2120/3/23 15:45	25.65625	73.15606091	0	1	t	2120/3/3 1:44	2120/3/5 0:35	1.95	1	t	73	SURGICAL SAME DAY ADMISSION	PHYSICIAN REFERRAL	Spanish	WIDOWED	Medicare	3	SKILLED NURSING FACILITY	88	161	124.6153846	88	158	112.625	50	102	73.20833333	58	108	82	9	34	15	36.06	37.06	36.71428571	92	100	96.38461538	164	28.7	37	9.3
13824395	29774162	30242273	1		2164/12/14 22:42	2164/12/21 17:35	6.786805556	42.95480759	0	1	t	2164/12/15 2:30	2164/12/16 21:22	1.79	1	t	37	EW EMER.	TRANSFER FROM HOSPITAL	Russian	SINGLE	Medicaid	1	HOME HEALTH CARE	95	112	106.5652174	83	123	102.173913	45	82	65.17391304	57	93	75.95652174	14	46	31.56521739	36.94	38.44	37.66428571	92	97	94.08695652	174.5	31	31	10.5
13832169	22648473	33593573	1		2194/6/11 23:53	2194/6/16 15:49	4.663888889	55.44352823	0	1	t	2194/6/11 23:55	2194/6/14 0:52	2.04	1	t	55	EW EMER.	EMERGENCY ROOM	English	SINGLE	Medicaid	1	HOME	73	87	80.04166667	82	129	112.4782609	37	89	67	48	93	76.68181818	11	26	20.20833333	36.56	37.06	36.653	91	97	93.5	112	33.2	34.6	11.3
13839166	23924328	37022112	0		2121/3/29 17:19	2121/8/21 17:59	145.0277778	70.24017371	0	1	t	2121/4/1 10:27	2121/4/21 23:54	20.56	1	t	70	URGENT	TRANSFER FROM HOSPITAL	Portuguese	MARRIED	Medicare	1	SKILLED NURSING FACILITY	77	115	96.96153846	98	138	115.52	47	74	60.16	61	84	72.4	23	36	29.16	36.44	39.56	37.61375	93	98	95.96	94.44444444	32.9	36.2	9.9
13846393	21769425	30727338	1	2187/11/10	2187/6/20 18:43	2187/7/13 15:27	22.86388889	64.46833021	0	1	t	2187/6/20 22:06	2187/6/22 18:03	1.83	1	t	61	EW EMER.	EMERGENCY ROOM	English	MARRIED	Private	1	REHAB	80	115	95.7826087	75	133	102.2272727	44	72	55.77272727	51	82	66.22727273	7	28	13	35.56	36.78	36.19	91	100	96.60869565	161.1428571	42.5	44.3	15.7
13846410	21804772	34987309	1		2186/1/17 17:01	2186/1/26 13:30	8.853472222	74.04574783	0	1	t	2186/1/20 9:27	2186/1/23 11:07	3.07	1	t	74	DIRECT EMER.	PHYSICIAN REFERRAL	English	DIVORCED	Medicare	1	HOME HEALTH CARE	64	116	82.79166667	92	159	117.037037	44	67	49.92592593	62	98	70.96296296	10.5	33	17.01923077	36.44	36.89	36.64	96	100	99.375	145.8055556	23.6	37.6	8
13855132	28064016	37525937	1		2147/4/3 4:43	2147/4/23 14:52	20.42291667	85.25242586	0	1	t	2147/4/3 6:47	2147/4/4 17:20	1.44	1	t	85	OBSERVATION ADMIT	EMERGENCY ROOM	English	WIDOWED	Medicare	1	CHRONIC/LONG TERM ACUTE CARE	53	80	65.60869565	81	127	103.3043478	43	74	54.86956522	52	82	66.04347826	18	25	21.91304348	36.72	38.78	37.81125	91	97	94.69565217	78	27.5	31.2	9.1
13855554	28150358	38110140	0	2127/4/23	2127/4/21 1:07	2127/4/23 0:00	1.953472222	88.30089784	1	1	t	2127/4/21 22:22	2127/4/24 0:07	2.07	1	t	75	OBSERVATION ADMIT	PHYSICIAN REFERRAL	English	SINGLE	Medicare	1	DIED	90	113	99.84	92	153	114.5333333	43	65	51.2	59	97	71.42307692	15	28	25.84615385	36.72	38.06	37.23142857	84	99	93.66666667	180.8333333	26.5	32.5	8
13859188	23597261	36643789	1	2118/10/17	2118/6/5 7:30	2118/6/14 16:45	9.385416667	75.42523176	0	1	t	2118/6/5 9:51	2118/6/7 20:54	2.46	1	t	75	EW EMER.	EMERGENCY ROOM	English	DIVORCED	Medicare	1	SKILLED NURSING FACILITY	73	108	89.78571429	85	146	111.56	41	81	61.96	52	92	73.24	22	41	29.21428571	36.56	37.39	36.98428571	81	99	95.57142857	106.6666667	39.8	48.2	13.6
13859407	20692103	36959867	0		2178/6/20 22:43	2178/7/10 19:15	19.85555556	56.4694491	0	1	t	2178/6/21 2:59	2178/6/21 18:24	0.64	1	t	54	OBSERVATION ADMIT	TRANSFER FROM HOSPITAL	English	SINGLE	Medicare	1	HOME HEALTH CARE	82	108	91.13333333	115	141	129.3846154	62	96	79.76923077	76	111	94.61538462	16	26	21.4	36.44	37.06	36.81333333	89	100	96.86666667	93.5	35.7	37.7	11.7
13860661	26018504	37504958	1		2189/6/21 21:30	2189/8/20 15:02	59.73055556	35.47063545	0	1	t	2189/6/21 21:34	2189/7/5 15:43	13.76	1	t	35	OBSERVATION ADMIT	EMERGENCY ROOM	English		Private	3	HOME	61	129	96.54166667	88	166	124.76	49	86	65.84	63	119	84.56	8	40	18.42	36.61	38.67	37.688	97	100	99.56521739	133.8333333	21.7	29.2	6.9
13874676	26737210	35223716	0	2163/11/24	2163/11/17 17:54	2163/11/22 16:35	4.945138889	91.87817347	0	1	t	2163/11/18 14:55	2163/11/20 18:57	2.17	1	t	91	DIRECT EMER.	CLINIC REFERRAL	English	WIDOWED	Medicare	1	SKILLED NURSING FACILITY	67	129	104.3278689							60	106	71.88333333	11	25	16.03968254	34.28	36.89	35.89	98	100	99.63333333	89.4	22.3	30.4	9.2
13878192	26656801	32880577	1	2174/4/11	2174/3/19 19:48	2174/4/11 5:10	22.39027778	63.2130779	1	1	t	2174/3/19 21:41	2174/4/4 21:54	16.01	1	t	63	EW EMER.	TRANSFER FROM HOSPITAL	English	SINGLE	Medicaid	1	DIED	84	109	95.26086957	87	109	95.47826087	53	68	60.47826087	66	79	71.43478261	12	25	17.18518519	35.61	36.89	36.415	97	100	99.52173913	179.3333333	22.6	26	7.7
13878359	21679947	38587358	1	2164/6/20	2164/6/9 16:02	2164/6/20 20:26	11.18333333	86.4398948	1	1	t	2164/6/9 16:40	2164/6/20 22:29	11.24	1	t	86	EW EMER.	TRANSFER FROM HOSPITAL	English	MARRIED	Medicare	3	DIED	78	110	93.96	87	170	116.8275862	51	81	64.5	67	111	83.56896552	20	29	24.44	36.8	37.4	37.16444444	93	100	98.44	192.3	19.7	35.2	6.1
13895860	21791364	30422648	0		2170/8/25 0:00	2170/9/3 18:56	9.788888889	60.64614694	0	1	t	2170/8/25 17:28	2170/8/27 15:15	1.91	1	t	60	SURGICAL SAME DAY ADMISSION	PHYSICIAN REFERRAL	English		Private	1	REHAB	68	91	80.2	104	155	135.32	44	104	66.16	65	111	89.4	10	22	14.88	36.67	38.06	37.35	90	96	93.92	154.2	34.4	36.2	11.3
13897727	27611500	35765259	0		2157/9/19 20:01	2157/9/24 17:37	4.9	73.71762839	0	1	t	2157/9/20 2:39	2157/9/20 20:07	0.73	1	t	70	OBSERVATION ADMIT	WALK-IN/SELF REFERRAL	English	DIVORCED	Medicare	2	HOME HEALTH CARE	93	109	98.77777778	103	211	138.2222222	57	90	70.55555556	70	126	90.88888889	15	31.5	22.97222222	36.61	37.17	36.835	95	100	98.94444444	172.75	28.9	28.9	9
13914657	27124637	30754161	1		2131/2/1 22:49	2131/2/19 18:38	17.82569444	40.08747815	0	1	t	2131/2/1 22:50	2131/2/7 22:03	5.97	1	t	40	URGENT	TRANSFER FROM HOSPITAL	Spanish	SINGLE	Other	3	HOME	100	121	112.4	84	128	104.75	41	84	59.04166667	55	91	69.08333333	17	35	26.69230769	37.78	39.56	38.46	94	100	97.04	165.1111111	27	27	8.3
13919486	26396482	30049632	0	2170/4/2	2170/3/22 20:05	2170/4/2 1:12	10.21319444	72.22066138	1	1	t	2170/3/25 16:57	2170/3/27 1:56	1.37	1	t	71	OBSERVATION ADMIT	WALK-IN/SELF REFERRAL	English	MARRIED	Medicare	3	DIED	58	77	66.2	88	129	110.9428571	39	51	45.31428571	54	70	64.11428571	12	22	17.28571429	36.33	37.06	36.51076923	92	100	95.65714286	127.2	20.8	30.1	6.1
13921978	23948792	39197816	1		2178/6/21 13:20	2178/7/11 18:21	20.20902778	57.4697038	0	1	t	2178/6/27 13:45	2178/6/27 19:26	0.24	1	t	57	OBSERVATION ADMIT	TRANSFER FROM HOSPITAL	English	SINGLE	Medicaid	1	HOME	88	167	130.8	91	126	108.5	53	60	56.5	61	79	70	12	21	17.75				94	97	95.25	161	25.2	25.9	8.4
13933383	26979726	39591321	0	2207/12/22	2207/12/7 15:37	2207/12/22 7:20	14.65486111	88.93019613	1	1	t	2207/12/9 10:04	2207/12/22 2:48	12.7	1	t	76	OBSERVATION ADMIT	PHYSICIAN REFERRAL	English	DIVORCED	Medicare	1	DIED	63	119	84.68	106	174	135.6538462	38	74	47.88461538	64	104	77.88461538	11	32	17.88	36.39	37.22	36.85375	91	100	96.16	190.3333333	19.1	31.2	5.9
13937279	26323415	36898743	0		2121/3/25 23:14	2121/4/8 16:33	13.72152778	39.22989704	0	1	t	2121/3/27 16:48	2121/4/4 16:07	7.97	1	t	39	URGENT	PHYSICIAN REFERRAL	English		Medicaid	3	HOME	69	105	89.61538462	116	158	135.9230769	56	91	76.26923077	76	109	92.46153846	12	48	28.11538462	36.56	37.33	37.00857143	88	100	95.46153846	117.5	31.9	31.9	10.4
13946340	20423027	36398287	1	2181/3/24	2181/3/16 15:50	2181/3/24 3:03	7.467361111	47.20441166	1	1	t	2181/3/16 15:51	2181/3/24 6:26	7.61	1	t	47	URGENT	TRANSFER FROM HOSPITAL	English		Medicare	1	DIED	77	129	103.6086957	87	109	96.90909091	40	72	58.63636364	53	97	76.04166667	6	28	20.25	33.9	37.5	35.96777778	97	100	98.04347826	130.6666667	25	25.9	8
13946404	23625111	34127111	0	2119/7/1	2119/6/26 12:46	2119/7/1 17:08	5.181944444	91.48332871	1	1	t	2119/6/26 14:10	2119/7/1 18:37	5.19	1	t	91	EW EMER.	PHYSICIAN REFERRAL	English	WIDOWED	Medicare	1	DIED	87	115	100.5176471	74	147	96.67857143	43	103	57.60714286	63	275	73.61445783	11	32	23.08333333	37	38.11	37.57333333	87	99	92.89285714	209	34.4	38.1	10.1
13954367	25660390	36682511	0		2160/3/5 15:13	2160/3/11 16:20	6.046527778	90.17572466	0	1	t	2160/3/5 16:43	2160/3/6 20:47	1.17	1	t	84	EW EMER.	PHYSICIAN REFERRAL	Russian	DIVORCED	Medicare	1	SKILLED NURSING FACILITY	58	78	65.90625	99	148	117.0357143	31	110	52.10714286	55	115	71.17857143	8	23	14.21875	36.67	37.11	36.88	90	100	96.03125	117.03125	25.8	29.7	8.2
13956197	20048588	32404280	0	2169/11/2	2164/2/27 17:53	2164/3/15 18:23	17.02083333	53.15752608	0	1	t	2164/3/2 12:33	2164/3/13 16:50	11.18	1	t	48	EW EMER.	EMERGENCY ROOM	English	SINGLE	Private	1	REHAB	112	140	120.68	80	148	102.5	48	116	63.83333333	51	124	71.72727273	24	44	31.19230769	37.17	37.56	37.268	76	99	93.28	93	28	30.2	9.1
13957408	21064108	38807449	1		2169/7/24 19:45	2169/8/1 17:06	7.889583333	74.56171228	0	1	t	2169/7/25 0:01	2169/7/25 11:12	0.47	1	t	63	EW EMER.	WALK-IN/SELF REFERRAL	English	MARRIED	Medicare	1	HOME HEALTH CARE	60	79	68	101	155	134.4545455	38	60	47.81818182	54	80	69.63636364	23	33	29.81818182	37.22	37.67	37.5	91	99	95.09090909	131.5	33	36.1	11.1
13961079	25908574	37445744	0	2181/6/9	2181/6/7 23:28	2181/6/9 0:00	1.022222222	41.43252906	1	1	t	2181/6/7 23:29	2181/6/9 2:37	1.13	1	t	41	EW EMER.	EMERGENCY ROOM	English			3	DIED	114	149	130.68	47	101	66.70833333	29	75	50.70833333	43	90	60.68518519	4	34	28.92	33	39.4	36.48571429	82	92	88.77777778	120.375	24.1	45.2	8
13965623	28777141	32975129	0		2114/6/30 21:58	2114/7/9 16:52	8.7875	77.49532988	0	1	t	2114/7/1 2:15	2114/7/6 20:54	5.78	1	t	77	URGENT	TRANSFER FROM HOSPITAL	English	MARRIED	Medicare	1	SKILLED NURSING FACILITY	67	93	74.88888889	78	119	109.5357143	41	80	49.5	20	85	65.71428571	14	26	20.125	36.78	37.11	36.91	96	99	97.85185185	198.75	34.4	42	11
13966837	26398383	37167515	0	2131/10/15	2129/5/17 8:25	2129/6/10 14:41	24.26111111	80.37331603	0	1	t	2129/5/17 9:54	2129/5/22 22:42	5.53	1	t	80	EW EMER.	EMERGENCY ROOM	English	MARRIED	Medicare	1	SKILLED NURSING FACILITY	81	100	89.68	85	134	105.9166667	45	68	53.45833333	56	74	65.41666667	8	30	18	36.67	37.5	37.12571429	78	98	94.92	200.8333333	29.9	37.6	9.5
13972058	25283739	39344683	1		2183/1/15 6:40	2183/1/30 21:45	15.62847222	50.03984147	0	1	t	2183/1/15 6:41	2183/1/26 19:17	11.52	1	t	47	OBSERVATION ADMIT	TRANSFER FROM HOSPITAL	English	SINGLE	Medicaid	1	HOME HEALTH CARE	44	100	61.86956522	95	152	113.24	46	105	61.68	58	128	76.92592593	11	25	18.45833333	36.5	36.89	36.705	87	98	92.26086957	192.1111111	39.6	44	12.1
13973657	21229961	36095946	1		2155/10/7 0:00	2155/10/11 18:26	4.768055556	75.7638771	0	1	t	2155/10/7 9:45	2155/10/9 18:09	2.35	1	t	75	SURGICAL SAME DAY ADMISSION	PHYSICIAN REFERRAL	English	WIDOWED	Medicare	1	SKILLED NURSING FACILITY	56	86	73.14814815	99	144	119.9285714	39	56	46.67857143	58	79	65.5	10	24	16.42307692	35.9	36.9	36.48076923	92	100	98.37037037	136	21.5	29.1	7.1
13990946	26540286	38520950	1		2128/4/11 2:52	2128/4/20 13:40	9.45	47.27685601	0	1	t	2128/4/11 2:53	2128/4/14 0:11	2.89	1	t	47	URGENT	TRANSFER FROM HOSPITAL	English	SINGLE	Medicaid	3	HOME HEALTH CARE	94	127	113.4230769	98	154	128.08	54	109	78.56	64	120	89.92	17	38	25.5	36.78	38.17	37.27	92	97	95.11538462	114.1666667	32.7	34.2	10.9
13991458	29919040	30428571	1	2143/11/10	2138/2/10 22:27	2138/2/22 13:02	11.60763889	52.11349028	0	1	t	2138/2/11 15:40	2138/2/16 17:24	5.07	1	t	50	EW EMER.	EMERGENCY ROOM	English	MARRIED	Medicaid	2	HOME	90	148	120.6428571	114	190	138.6410256	57	98	74.30769231	71	122	89.02564103	15	44	27.12068966	37.06	39.22	38.035	73	100	92.33333333	144.5	21.6	27.6	7.1
14016056	20363773	35422222	1		2190/7/16 21:51	2190/7/27 16:37	10.78194444	68.53929837	0	1	t	2190/7/17 20:07	2190/7/19 21:52	2.07	1	t	60	OBSERVATION ADMIT	CLINIC REFERRAL	Russian	MARRIED	Medicaid	1	HOME HEALTH CARE	66	92	77.52	100	131	116.2916667	60	78	72.54166667	74	92	86.375	15	31	21.4	36.39	37.06	36.74714286	90	100	96.39285714	135	34.8	34.8	11.3
14022418	23541502	32303881	0	2123/5/11	2123/5/2 3:43	2123/5/11 4:12	9.020138889	55.33104862	1	1	t	2123/5/5 13:50	2123/5/6 17:19	1.15	1	t	54	URGENT	TRANSFER FROM HOSPITAL	English	MARRIED	Private	1	DIED	104	135	123.2962963	90	142	118.56	66	103	84.24	75	110	91.56	15	30	22.57692308	36.39	37.78	36.96555556	93	100	97	141.3333333	22	25.4	6.6
14044085	26999562	31453059	1		2165/7/12 2:08	2165/7/26 12:10	14.41805556	70.52592223	0	1	t	2165/7/12 2:25	2165/7/24 2:21	12	1	t	70	EW EMER.	TRANSFER FROM HOSPITAL	English		Medicare	3	REHAB	64	93	74.16	91	150	120.9821429	47	69	59.07142857	59	94	77.08928571	14	22.5	16.48076923	36.61	37.83	37.23833333	93	100	97.61538462	125.1666667	36.2	40.1	12.1
14054445	26091736	35581842	0	2153/10/3	2153/9/20 21:35	2153/10/3 11:30	12.57986111	91.71979484	1	1	t	2153/9/20 22:51	2153/9/30 18:19	9.81	1	t	91	EW EMER.	TRANSFER FROM HOSPITAL	English	MARRIED	Medicare	3	DIED	78	102	87.12	109	157	132.75	63	120	81.5	75	127	96.66666667	17	25	21.04347826	35.72	37.22	36.685	91	98	95.04	142.4	36.3	38.9	11.8
14064974	25919643	31165986	0	2124/5/22	2124/5/8 22:41	2124/5/18 18:45	9.836111111	92.35237771	0	1	t	2124/5/8 22:43	2124/5/11 18:14	2.81	1	t	91	OBSERVATION ADMIT	EMERGENCY ROOM	English	WIDOWED	Medicare	1	HOSPICE	74	95	84.36363636	112	160	137.5454545	38	75	58.81818182	57	97	78.09090909	19	37	26.86363636	36.67	37.44	36.91666667	93	97	95	131.5	23	23	7.7
14074235	24703415	32382621	0	2116/2/21	2116/2/19 14:35	2116/2/21 0:19	1.405555556	85.13582129	1	1	t	2116/2/19 15:59	2116/2/21 17:58	2.08	1	t	85	EW EMER.	EMERGENCY ROOM	English	WIDOWED	Medicare	1	DIED	70	95	81.65625	73	133	114.6896552	36	114	57.03448276	45	117	70.75862069	16	27	20.78125	36.39	36.83	36.56285714	92	99	95	113.25	30.3	36.7	11.9
14076795	29382799	35680705	1		2132/1/2 11:31	2132/1/19 21:39	17.42222222	61.00405173	0	1	t	2132/1/2 12:15	2132/1/19 21:39	17.39	1	t	61	EW EMER.	TRANSFER FROM HOSPITAL	English	MARRIED	Private	1	HOME	47	76	64.20689655	93	136	116.8928571	28	108	54.35714286	58	109	73.32142857	8	22	15.89655172	36.33	37.44	36.91	92	100	95.82758621	151.6666667	37.1	44.2	12.1
14083807	22008994	31740920	1		2144/8/25 19:49	2144/9/13 16:00	18.84097222	62.65114553	0	1	t	2144/8/25 19:50	2144/8/30 23:42	5.16	1	t	62	URGENT	TRANSFER FROM HOSPITAL	English		Private	3	CHRONIC/LONG TERM ACUTE CARE	63	105	84.875	120	185	143.2692308	55	107	69.76923077	71	120	91.19230769	15	24	16.52083333	36.83	37.78	37.17666667	97	100	97.91666667	123.5	26.3	28.7	8.9
14083975	26931449	30465245	1	2175/6/9	2175/5/29 10:09	2175/6/9 8:20	10.92430556	68.4063687	1	1	t	2175/5/29 10:11	2175/6/3 17:54	5.32	1	t	68	URGENT	TRANSFER FROM HOSPITAL	English	MARRIED	Medicare	1	DIED	48	65	55.96666667	96	141	122.16	56	96	72.48	66	102	84.48	10	24	15.1	36	36.39	36.25	74	100	97.61290323	155.5	25.6	26.1	8.1
14092804	25906182	33148591	1		2158/7/8 23:12	2158/7/12 17:10	3.748611111	82.51671129	0	1	t	2158/7/9 1:29	2158/7/9 13:33	0.5	1	t	81	OBSERVATION ADMIT	TRANSFER FROM SKILLED NURSING FACILITY	English	SINGLE	Medicaid	1	SKILLED NURSING FACILITY	96	128	109	85	147	109.1818182	40	109	56.63636364	51	112	69.45454545	15	26	21.33333333	36.67	37.56	37.09	95	100	97.08333333	224.125	24.8	26.7	7.9
14109974	20791802	30384418	0	2138/2/25	2138/2/2 22:00	2138/2/13 21:14	10.96805556	77.09087308	0	1	t	2138/2/9 6:27	2138/2/13 21:15	4.62	1	t	74	EW EMER.	PHYSICIAN REFERRAL	Kabuverdianu	WIDOWED	Medicaid	3	ACUTE HOSPITAL	86	100	93.32	147	192	165.04	54	78	62.44	79	105	89.2	18	37	25.8	36.72	37.94	37.37666667	92	98	95.12	189.2	21.9	26	7.1
14110132	28545356	37998178	0	2150/10/17	2150/6/23 17:40	2150/7/15 19:27	22.07430556	69.47717434	0	1	t	2150/6/28 2:45	2150/6/29 13:21	1.44	1	t	63	DIRECT EMER.	CLINIC REFERRAL	English	MARRIED	Medicare	1	HOME HEALTH CARE	73	122	90.07692308	90	140	104.16	27	95	47.2	44	125	62.28	14	24	19.69230769	36	37.22	36.56777778	93	100	97.34615385	286.5	21	25.4	6.6
14111969	27610097	35510159	0		2119/10/7 16:06	2119/10/21 15:16	13.96527778	52.76571378	0	1	t	2119/10/7 16:07	2119/10/11 17:33	4.06	1	t	52	URGENT	TRANSFER FROM HOSPITAL	English	DIVORCED	Private	1	SKILLED NURSING FACILITY	83	136	107.6666667	91	171	133.8461538	41	95	68.30769231	57	109	85.11538462	16	30	22.32142857	36.67	39.22	38.22777778	94	100	97.66666667	170.2857143	31	33	10
14118703	27365257	35120939	1		2148/12/16 20:41	2148/12/25 18:25	8.905555556	77.96062831	0	1	t	2148/12/16 23:07	2148/12/19 11:23	2.51	1	t	77	EW EMER.	TRANSFER FROM HOSPITAL	English	MARRIED	Private	3	SKILLED NURSING FACILITY	70	80	78.04347826	88	115	100.9545455	48	64	54.90909091	63	84	71.70833333	12	28	19.5	34.9	37.8	36.84304348	93	100	97.86363636	154.1666667	20	34.9	6.5
14120998	28965810	37318616	0	2178/10/24	2178/10/15 0:00	2178/10/24 13:55	9.579861111	70.78578039	1	1	t	2178/10/15 17:48	2178/10/24 15:17	8.9	1	t	70	URGENT	TRANSFER FROM HOSPITAL	English	MARRIED	Medicare	3	DIED	92	127	112.3461538	92	142	118.0416667	50	106	70.45833333	59	113	80.25	19	42	30.80769231	36.78	37.06	36.912	82	96	89.68	105.5	38.5	44	12.8
14128061	21225722	31562337	1		2114/5/17 4:44	2114/7/15 17:30	59.53194444	31.37289584	0	1	t	2114/6/4 18:19	2114/6/25 23:38	21.22	1	t	31	EW EMER.	TRANSFER FROM HOSPITAL	English	SINGLE	Medicaid	1	HOME HEALTH CARE	78	109	91.51219512	98	146	112.1904762	34	61	42.78571429	53	80	63.11904762	16	28	19.73863636	36.22	37.67	36.69916667	89	100	97.90243902	117.6	18.9	22.2	6.4
14130283	23881054	39965448	0		2124/4/5 13:06	2124/4/12 13:00	6.995833333	61.26093339	0	1	t	2124/4/6 8:52	2124/4/10 16:09	4.3	1	t	60	OBSERVATION ADMIT	PHYSICIAN REFERRAL	English	MARRIED	Private	1	HOME HEALTH CARE	58	116	81.52631579	70	132	107.5526316	43	87	64.02631579	51	98	79.39473684	10	42	15.29487179	35.5	36.8	36.20347826	89	100	94.47368421	135.5909091	27.6	36	9.4
14136254	22060101	33915542	1	2158/8/8	2157/10/11 21:24	2157/10/22 17:30	10.8375	58.77877042	0	1	t	2157/10/11 22:59	2157/10/15 1:19	3.1	1	t	52	EW EMER.	TRANSFER FROM HOSPITAL	English	SINGLE	Medicaid	1	HOME HEALTH CARE	103	127	114.5	51	106	83.85714286	41	76	58.75	47	143	70.17857143	13	27	18.14285714	36.78	37.33	36.98166667	89	96	92.75	81.7	24.1	26.4	7.4
14153776	24689573	32890095	1		2119/6/16 10:26	2119/6/24 15:45	8.221527778	58.45568342	0	1	t	2119/6/17 11:39	2119/6/21 15:44	4.17	1	t	58	ELECTIVE	PHYSICIAN REFERRAL	English	MARRIED	Private	3	HOME HEALTH CARE	56	91	70	64	146	105.3695652	39	80	56.10869565	46	101	70.7173913	11	23	16.72916667				86	100	96	129.75	24.5	35.1	9
14166354	28119377	31954705	1		2202/12/12 8:26	2202/12/20 12:00	8.148611111	73.94439136	0	1	t	2202/12/17 4:09	2202/12/18 22:26	1.76	1	t	63	OBSERVATION ADMIT	WALK-IN/SELF REFERRAL	English	MARRIED	Medicare	1	HOSPICE	69	126	88.6	76	121	101.96	49	84	69.36	54	90	76.68	17	35	25.76	36.44	38.61	37.1325	89	100	97.28	122.5714286	27.3	29.9	9.1
14172006	26766337	35266346	1	2178/1/2	2177/12/17 18:12	2178/1/2 15:25	15.88402778	52.96034501	1	1	t	2177/12/25 5:22	2178/1/2 18:20	8.54	1	t	52	URGENT	TRANSFER FROM HOSPITAL	Khmer	MARRIED	Private	3	DIED	79	114	92.85365854	108	174	140.5833333	58	100	75.51190476	72	120	94.25	11	29	17.24390244	36.28	36.89	36.59727273	92	100	98	74	24.4	32.6	8.1
14173062	25567569	39604466	0		2117/4/5 7:53	2117/4/19 17:49	14.41388889	82.26042589	0	1	t	2117/4/5 20:19	2117/4/8 13:07	2.7	1	t	77	EW EMER.	TRANSFER FROM HOSPITAL	English	WIDOWED	Medicare	1	SKILLED NURSING FACILITY	80	98	87.82608696	109	179	137.2608696	34	53	42.08695652	61	101	77	17	30	23.34782609	36.67	37.39	36.96625	86	97	93.82608696	164.8	17.7	31.9	5.7
14190634	28109076	30967904	0		2153/12/26 1:47	2154/1/6 14:00	11.50902778	74.98386359	0	1	t	2154/1/1 9:06	2154/1/4 15:49	3.28	1	t	71	OBSERVATION ADMIT	EMERGENCY ROOM	English	SINGLE	Medicare	1	SKILLED NURSING FACILITY	65	90	75.53571429	91	190	112.4	36	92	48.32	52	129	68.4	11	23	18.63793103	36.11	37	36.59166667	93	100	97.33333333	126.2083333	27.5	30.7	8.6
14195565	27226351	38726263	1		2171/6/14 7:15	2171/6/22 16:30	8.385416667	63.44984444	0	1	t	2171/6/14 13:15	2171/6/19 15:33	5.1	1	t	63	OBSERVATION ADMIT	PHYSICIAN REFERRAL	English	MARRIED	Other	1	HOME HEALTH CARE	67	116	87.07272727	80	124	103.766129	52	92	69.94354839	64	100	81.38888889	12	26	21.35576923	36.28	38.33	37.105	96	100	98.60784314	146.2	26.8	34.5	8.6
14210659	22840032	39201945	0	2151/6/20	2148/1/27 16:30	2148/2/7 16:56	11.01805556	91.07306799	0	1	t	2148/1/29 4:11	2148/1/30 21:12	1.71	1	t	91	EW EMER.	EMERGENCY ROOM	English	WIDOWED	Medicare	1	SKILLED NURSING FACILITY	64	87	73.03846154	90	157	114.8	39	85	54.08	54	101	68.36	14	29	19.19230769	36.44	36.83	36.644	91	100	96.39285714	165	38.3	38.3	11.8
14212075	21776214	38990028	0	2189/8/18	2189/8/11 16:58	2189/8/18 8:18	6.638888889	69.6111645	1	1	t	2189/8/11 19:28	2189/8/18 10:22	6.62	1	t	67	OBSERVATION ADMIT	EMERGENCY ROOM	English	SINGLE	Medicare	1	DIED	81	117	101.3214286	79	134	103.0357143	35	65	53.57142857	29	85	67.96551724	13	34	25.25862069				89	100	95.42857143	284.9074074	20.8	28.2	6.8
14214916	20118353	32317362	0		2164/5/9 0:26	2164/5/22 14:50	13.6	48.35323992	0	1	t	2164/5/9 0:28	2164/5/11 11:56	2.48	1	t	48	URGENT	TRANSFER FROM HOSPITAL	English	SINGLE	Medicaid	3	HOME HEALTH CARE	80	139	113.2173913	86	140	107.7692308	47	97	71.25	64	109	83.28846154	14	35	18.125	36.67	38	37.46	88	100	98.43478261	117.4	17.8	44.5	5.4
14215236	27943660	35402656	0	2138/8/9	2134/3/30 22:34	2134/4/3 15:04	3.6875	53.24351054	0	1	t	2134/3/30 23:35	2134/4/1 20:43	1.88	1	t	53	EW EMER.	EMERGENCY ROOM	English	SINGLE	Medicaid	2	HOME	94	148	112.625	74	172	128.875	48	113	81.95833333	60	121	93	14	26.5	21.04	36.89	37.44	37.09166667	93	100	95.20833333	92.5	40.5	45.5	14.1
14225617	23188184	39816420	1		2155/2/6 20:58	2155/2/15 20:30	8.980555556	70.10095666	0	1	t	2155/2/6 20:59	2155/2/10 11:29	3.6	1	t	70	EW EMER.	TRANSFER FROM HOSPITAL	English	SINGLE	Medicare	1	HOME HEALTH CARE	71	81	78.2173913	85	134	104.6521739	48	67	58.65217391	62.5	86	73.8125	13	22	18.97826087				93	100	97.73913043	140.05	31.6	38.9	10.3
14229013	20777891	35957362	1		2155/12/31 0:00	2156/1/5 15:13	5.634027778	66.99659951	0	1	t	2156/1/1 23:15	2156/1/2 16:35	0.72	1	t	66	SURGICAL SAME DAY ADMISSION	PHYSICIAN REFERRAL	English		Private	1	HOME HEALTH CARE	70	97	84.1875	110	172	133.875	44	89	57.1875	66	110	81.9375	8	28	16.875	36.44	36.83	36.61	94	97	95.0625	107	31.4	33.4	10.3
14235607	24814202	36992412	1		2146/5/22 20:39	2146/6/6 19:50	14.96597222	48.38840116	0	1	t	2146/5/22 20:39	2146/5/23 16:15	0.82	1	t	48	OBSERVATION ADMIT	TRANSFER FROM HOSPITAL	English	MARRIED	Private	1	HOME HEALTH CARE	83	120	94.65	94	133	113.3157895	60	89	74.15789474	74	100	85.57894737	20	42	29.63157895	36.89	37.17	37.03666667	92	100	96.5	118	33	33	10.3
14239401	21199923	35906940	0		2211/5/1 6:57	2211/5/12 17:54	11.45625	77.32752965	0	1	t	2211/5/1 6:59	2211/5/10 22:51	9.66	1	t	66	EW EMER.	PHYSICIAN REFERRAL	English	WIDOWED	Medicare	2	CHRONIC/LONG TERM ACUTE CARE	75	105	85.33333333	62	117	99.63636364	37	69	55.13636364	47	84	69.77272727	18	24	20.68181818	36.78	37.72	37.37166667	91	100	96.0952381	207.4285714	31.2	37.2	10
14245374	27259790	30198176	0		2121/5/14 22:57	2121/5/27 16:30	12.73125	41.36817302	0	1	t	2121/5/14 23:55	2121/5/15 12:02	0.51	1	t	39	EW EMER.	TRANSFER FROM HOSPITAL	English	SINGLE	Private	1	HOME HEALTH CARE	89	109	95	155	212	178.3529412	80	111	93.76470588	101	134	117.4117647	10	25	13.92857143	36.67	36.89	36.79666667	91	100	96	147.5	27.7	29.3	8.5
14251576	20504161	31672363	0	2199/1/9	2198/12/14 6:53	2198/12/17 21:16	3.599305556	83.95242827	0	1	t	2198/12/14 8:23	2198/12/15 18:11	1.41	1	t	73	EW EMER.	WALK-IN/SELF REFERRAL	English	MARRIED	Medicare	1	SKILLED NURSING FACILITY	59	84	69.65079365	82	144	103.8888889	37	85	47.33333333	52	95	63.50793651	12	31	19.73015873	37	37.61	37.27833333	89	100	96.76190476	163.6666667	25.6	32.2	8.4
14257483	26691465	30252483	1	2177/7/31	2177/7/13 23:42	2177/7/31 16:00	17.67916667	37.53112046	1	1	t	2177/7/13 23:43	2177/7/31 16:51	17.71	1	t	37	URGENT	TRANSFER FROM HOSPITAL	Spanish		Private	3	DIED	89	136	109.1515152	95	132	113.9090909	52	75	63.09090909	66	93	78.63636364	8	20	11.10606061	33.89	37.4	36.96958333	86	100	92.21212121	121.8125	25.9	30	8.4
14259445	24199243	37474731	0		2172/6/23 17:28	2172/6/29 15:30	5.918055556	44.47838906	0	1	t	2172/6/23 20:01	2172/6/24 11:29	0.64	1	t	44	EW EMER.	TRANSFER FROM HOSPITAL	Spanish	MARRIED	Medicaid	3	HOME	43	59	50.05263158	102	162	126.4736842	45	95	72.57894737	61	115	88.36842105	9	19	15.27777778	36.2	36.7	36.48333333	90	100	94.29411765	108	36.1	36.1	11.8
14260292	29467723	32887409	1	2134/12/15	2134/12/6 8:30	2134/12/15 2:00	8.729166667	68.92912142	1	1	t	2134/12/6 20:08	2134/12/15 4:27	8.35	1	t	68	SURGICAL SAME DAY ADMISSION	PHYSICIAN REFERRAL	English	MARRIED	Medicare	3	DIED	62	81	70.81481481	77	162	104.3636364	48	76	59.5	55	111	74.66176471	13	21	18.77777778	36.72	37.94	37.11	93	100	96.33333333	155.5	35.1	39.1	11.7
14266723	20870838	36718078	1		2180/7/29 15:59	2180/8/27 16:40	29.02847222	49.57678463	0	1	t	2180/7/29 16:00	2180/8/10 8:23	11.68	1	t	49	URGENT	TRANSFER FROM HOSPITAL	English	MARRIED	Private	1	REHAB	106	129	117.9375	85	119	99.35483871	53	89	62.51612903	57	93	70.87096774	17	27	21.625	36.56	39.11	37.60555556	94	99	95.59375	125.6666667	42.6	46.4	13.9
14269441	28640867	39415001	0	2140/12/3	2139/12/9 19:03	2139/12/17 17:30	7.935416667	86.93871392	0	1	t	2139/12/11 3:45	2139/12/11 18:28	0.61	1	t	78	OBSERVATION ADMIT	TRANSFER FROM HOSPITAL	English	WIDOWED	Medicare	3	HOME HEALTH CARE	56	78	64.06666667	104	164	125.5333333	36	98	58.13333333	52	105	75.06666667	16	26	21.4	36.39	36.56	36.46333333	96	100	98.4	177.75	26.3	32.6	8.4
14282408	25513883	32502388	1		2188/10/20 0:00	2188/11/2 14:50	13.61805556	74.80220785	0	1	t	2188/10/20 11:16	2188/10/24 11:20	4	1	t	74	ELECTIVE	PHYSICIAN REFERRAL	English	MARRIED	Medicare	1	SKILLED NURSING FACILITY	60	96	75.34782609	55	136	98.68965517	38	90	53.68965517	18	106	63.51612903	14	26	17.37037037				93	100	98	122.625	29.3	37.2	9.4
14301788	24702618	39589539	0		2116/7/15 16:20	2116/7/20 17:30	5.048611111	91.53849381	0	1	t	2116/7/15 18:41	2116/7/16 15:19	0.86	1	t	91	EW EMER.	WALK-IN/SELF REFERRAL	English	WIDOWED	Private	1	HOME HEALTH CARE	82	113	96.95	97	152	134.0625	43	105	75.3125	59	112	91.8125	12	30	21.8	36.39	36.72	36.578	81	98	94.2	204	39.2	39.2	13.1
14303384	25843393	37796642	0		2115/9/23 10:30	2115/9/28 16:00	5.229166667	54.72674419	0	1	t	2115/9/24 14:13	2115/9/26 21:52	2.32	1	t	54	ELECTIVE	PHYSICIAN REFERRAL	English	MARRIED	Private	1	HOME HEALTH CARE	86	114	102.2162162	78	127	98.22972973	44	82	53.51351351	5	78	64.54878049	10	25.5	19.6025641	36.72	37.67	37.128	84	100	96.45945946	160.4782609	23.5	27.5	7.9
14309129	24824022	33496985	1		2138/1/29 3:58	2138/2/19 11:20	21.30694444	78.07711402	0	1	t	2138/1/29 6:04	2138/2/10 21:32	12.64	1	t	78	EW EMER.	TRANSFER FROM HOSPITAL	English	MARRIED	Medicare	1	REHAB	49	89	70.40740741	100	137.5	119.3064516	41	63	51.72580645	4	82	69.46774194	6	22	15.40740741	36.61	36.94	36.76666667	95	100	97.40740741	321.7	37	41.2	12.4
14313245	26112529	38102466	1		2162/8/10 12:28	2162/9/2 12:35	23.00486111	50.60650047	0	1	t	2162/8/10 12:56	2162/8/29 18:15	19.22	1	t	50	EW EMER.	EMERGENCY ROOM	English	MARRIED	Private	1	REHAB	77	104	89.9047619	117	143	126.952381	60	89	68.57142857	78	109	86.9047619	8	28	21.13636364	36.56	37.61	37.28714286	96	100	98.9047619	139.5	39.5	42.2	13.1
14329134	21036682	38965907	0		2176/3/29 19:25	2176/4/12 16:24	13.87430556	71.24315119	0	1	t	2176/3/30 4:51	2176/4/2 18:00	3.55	1	t	71	EW EMER.	TRANSFER FROM HOSPITAL	English	SINGLE	Medicare	1	SKILLED NURSING FACILITY	63	110	83.425	93	154	110.6341463	55	89	69.2195122	71	117	85.26829268	13	30	19.8875	35.39	36.94	36.016	87	100	95.71052632	134.5714286	20.8	32	6.6
14335455	25790558	38264724	0	2130/6/16	2130/6/12 20:55	2130/6/16 21:04	4.00625	82.44676551	0	1	t	2130/6/13 1:03	2130/6/16 21:04	3.83	1	t	75	EW EMER.	WALK-IN/SELF REFERRAL	English	WIDOWED	Medicare	2	HOSPICE	41	57	45.35714286	62	135	107	37	75	47.89285714	47	85	64.85714286	12	36	17.06896552	36.2	37.06	36.631	71	100	96.17857143	193.1111111	25	25	7.4
14347434	25571029	35799728	1		2191/6/10 16:41	2191/6/11 17:38	1.039583333	73.4386438	0	1	t	2191/6/10 16:42	2191/6/11 14:03	0.89	1	t	71	ELECTIVE	PHYSICIAN REFERRAL	English	MARRIED	Medicare	3	HOME	61	74	66.04545455	137	183	163.3846154	39	91	66.84615385	65	108	88.61538462	15	24	18.31818182	36.5	37.11	36.846	92	99	94.28571429	158.5	39.5	45.3	13.5
14351762	20335588	30760357	1	2150/11/2	2150/10/29 20:11	2150/11/2 2:35	3.266666667	73.82800163	1	1	t	2150/10/29 23:30	2150/10/31 18:29	1.79	1	t	63	OBSERVATION ADMIT	PHYSICIAN REFERRAL	English	MARRIED	Medicare	1	DIED	76	146	108.3428571	77	122	100.1351351	45	69	53.91891892	60	87	68.54054054	12	33	22.44117647	35.94	36.44	36.20125	93	100	97.57575758	105	36	36	12.2
14353781	26286719	39611186	0		2188/11/30 19:12	2188/12/16 16:30	15.8875	74.91665252	0	1	t	2188/12/1 13:18	2188/12/5 16:33	4.14	1	t	74	URGENT	TRANSFER FROM HOSPITAL	Kabuverdianu			3	HOME	70	98	85.69230769	87	137	103.8	47	73	56.76	59	88	69.24	12	25	17.33928571	35.83	37	36.555	92	99	94.5	121.8333333	25.6	31.1	9.2
14353923	23462247	39798030	0		2174/6/22 1:46	2174/6/30 18:16	8.6875	68.47112219	0	1	t	2174/6/23 9:24	2174/6/27 16:20	4.29	1	t	68	ELECTIVE	PHYSICIAN REFERRAL	English	MARRIED	Medicare	1	HOME HEALTH CARE	77	90	82.95652174	83	122	105.64	49	67	57.04	64	193	78.88	10	20	18.68	36.39	37.5	36.83333333	92	98	95.34782609	138.7826087	35.8	42.2	11.5
14355534	25868392	32826064	1		2136/11/10 17:55	2136/11/19 14:30	8.857638889	85.8617479	0	1	t	2136/11/16 12:26	2136/11/17 13:17	1.04	1	t	85	OBSERVATION ADMIT	WALK-IN/SELF REFERRAL	English	MARRIED	Medicare	1	HOME HEALTH CARE	61	114	77.52	129	163	147.32	56	88	69.96	77	107	91.92	11	26	16.8	36.61	37	36.78571429	93	99	96.4	178.8571429	26.6	32.4	8.9
14362183	22038227	39914549	1		2137/7/9 18:08	2137/7/20 13:00	10.78611111	51.52094654	0	1	t	2137/7/9 18:57	2137/7/10 15:40	0.86	1	t	49	EW EMER.	EMERGENCY ROOM	English	DIVORCED	Private	2	HOME HEALTH CARE	100	115	107.7368421	105	147	122.7368421	58	100	79.31578947	70	109	90.52631579	14	24	19.7	36.33	37.11	36.83333333	93	100	96.05263158	241.5	35.1	38.9	12.2
14381428	25214069	32358997	0		2182/7/3 11:15	2182/7/18 16:50	15.23263889	66.50232106	0	1	t	2182/7/4 13:50	2182/7/13 16:52	9.13	1	t	66	ELECTIVE	PHYSICIAN REFERRAL	English	MARRIED	Medicare	1	HOME HEALTH CARE	67	93	79.96875	82	115	101.2352941	39	61	52.73529412	51	189	70.32352941	11	23	17.98571429				90	100	95.09375	153.55	27.8	32.8	8.8
14386528	28676602	30140845	1		2143/11/21 12:38	2143/12/24 16:25	33.15763889	53.88852429	0	1	t	2143/11/21 14:19	2143/12/8 17:27	17.13	1	t	53	EW EMER.	PHYSICIAN REFERRAL	English	MARRIED	Medicaid	2	HOME HEALTH CARE	75	108	89.24	109	175	141.2083333	65	93	79.58333333	77	114	96.2173913	13	23	16.90909091	36.78	37.83	37.33375	93	100	97.6	126.5	28.7	32.8	8.9
14395567	23595957	38099742	0	2163/11/27	2163/5/12 7:47	2163/5/21 18:18	9.438194444	85.35915449	0	1	t	2163/5/13 1:42	2163/5/14 16:06	1.6	1	t	72	SURGICAL SAME DAY ADMISSION	PHYSICIAN REFERRAL	English	WIDOWED	Medicare	1	HOME HEALTH CARE	59	82	68.24	107	149	130.48	49	101	70.32	65	107	88.12	14	32	21.36	36.33	36.78	36.49142857	71	100	92.44	108.8333333	35.5	35.5	10.5
14398566	28393226	30838616	1		2154/11/6 14:38	2154/11/13 17:34	7.122222222	52.84918416	0	1	t	2154/11/6 18:09	2154/11/11 19:11	5.04	1	t	46	EW EMER.	EMERGENCY ROOM	English	SINGLE	Medicare	2	SKILLED NURSING FACILITY	44	93	74.44	81	123	102.24	43	88	59.24	53	95	68.92	12	28	17.09259259	31.4	37.4	35.6875	97	100	99	109.0555556	25	31.1	8.8
14408530	20194844	32785082	1		2127/5/31 12:54	2127/6/19 19:47	19.28680556	55.41242108	0	1	t	2127/6/1 11:21	2127/6/5 17:00	4.24	1	t	43	OBSERVATION ADMIT	PHYSICIAN REFERRAL	English	MARRIED	Private	1	HOME HEALTH CARE	56	86	74.18181818	93	137	111.7083333	40	63	50.41666667	52.5	79	65.88888889	20	28	25.18181818	34.8	37.3	36.35714286	91	100	96.13636364	146.6956522	20.5	29.3	6.7
14420248	26414517	34357098	1	2163/4/2	2156/7/15 20:32	2156/7/20 16:40	4.838888889	65.53906056	0	1	t	2156/7/16 19:24	2156/7/18 15:49	1.85	1	t	61	EW EMER.	PACU	Kabuverdianu	MARRIED	Medicare	2	HOME	74	102	87.32432432	141	194	164	57	101	70.09090909	78	134	101.7571429	10	24	17.5	36.56	36.94	36.778	92	100	97.66666667	153.4	41.7	41.8	13.9
14427347	29580392	30801702	0	2173/4/12	2170/3/14 8:37	2170/3/18 17:10	4.35625	53.19903797	0	1	t	2170/3/14 9:28	2170/3/16 15:45	2.26	1	t	42	EW EMER.	WALK-IN/SELF REFERRAL	English	SINGLE	Medicare	2	HOME	68	128	93.75	67	213	164.6428571	44	117	94.33928571	53	140	114.2857143	10	32	19.875	36.44	37.17	36.8275	92	100	95.78571429	99.33333333	29.6	29.6	9.4
14445477	22152234	35016785	1		2163/11/29 18:27	2163/12/5 15:24	5.872916667	83.91135398	0	1	t	2163/11/29 20:13	2163/11/30 18:56	0.95	1	t	71	EW EMER.	WALK-IN/SELF REFERRAL	English	SINGLE	Medicare	2	HOME	82	109	91.62962963	103	126	115.3333333	65	87	75.22222222	78	98	87.72222222	17	35	23.55555556	36.7	37.06	36.86833333	92	100	98.69230769	87	32.9	35.2	10.7
14456616	23840852	39131135	1	2153/12/23	2149/6/20 5:04	2149/7/4 14:40	14.4	50.46602283	0	1	t	2149/6/20 7:40	2149/6/26 3:51	5.84	1	t	50	DIRECT EMER.	PHYSICIAN REFERRAL	English	SINGLE	Private	3	HOME HEALTH CARE	69	103	83.82758621	82	138	102.3571429	47	71	57.60714286	60	94	73.82758621	14	24	20.4	36	36.28	36.14	94	100	98.75862069	207.2941176	21	34.1	7.2
14458343	25022945	30101771	1	2147/9/9	2147/8/23 21:30	2147/9/7 20:29	14.95763889	75.64329905	0	1	t	2147/8/28 8:44	2147/9/7 20:29	10.49	1	t	67	OBSERVATION ADMIT	WALK-IN/SELF REFERRAL	English	SINGLE	Medicare	1	HOSPICE	59	98	74	85	154	109.75	50	121	62.54166667	62	129	76.29166667	16	32	22.6	36.39	37.17	36.81	91	100	96.12	150.5	25.5	30.4	8.3
14461658	20940843	36951668	1	2152/1/21	2152/1/15 9:49	2152/1/21 23:24	6.565972222	68.03945063	1	1	t	2152/1/17 10:36	2152/1/22 1:23	4.62	1	t	68	EW EMER.	EMERGENCY ROOM	English	MARRIED	Private	3	DIED	65	87	74.04166667	103	163	124.8695652	57	94	73.04347826	68	110	84.60869565	16	30	21.47826087	36.06	37.39	36.64	88	99	93.91666667	198.3333333	30.1	31.7	10.1
14462115	24512889	33061723	1		2148/1/14 8:00	2148/1/29 17:50	15.40972222	54.0358429	0	1	t	2148/1/18 18:28	2148/1/20 0:26	1.25	1	t	53	SURGICAL SAME DAY ADMISSION	PHYSICIAN REFERRAL	Other	SINGLE	Other	2	HOME	70	105	91.96428571	98	142	119.1904762	54	80	64.04761905	33	97	75.83333333	12	25	18.28571429	36.56	37.72	36.94571429	83	100	94.07142857	190.8	23.5	25.5	6.9
14466151	29983346	38656186	0		2143/1/7 11:42	2143/1/16 15:29	9.157638889	70.0177622	0	1	t	2143/1/8 8:29	2143/1/9 16:44	1.34	1	t	70	ELECTIVE	PHYSICIAN REFERRAL	English	MARRIED	Medicare	1	HOME HEALTH CARE	57	90	74.36363636	84	124	105.4782609	37	78	53.63043478	50	96	71.20833333	11	24	15.5	35.5	37.06	36.378	96	100	98.65	135.45	22.9	27.8	7.5
14481284	26415345	37987714	1	2178/9/27	2178/4/7 0:19	2178/4/26 15:00	19.61180556	85.26287556	0	1	t	2178/4/11 16:01	2178/4/14 17:31	3.06	1	t	85	EW EMER.	EMERGENCY ROOM	English	MARRIED	Medicare	1	CHRONIC/LONG TERM ACUTE CARE	57	104	67.4516129	108	145	127.34375	42	73	51.6875	59.5	88.5	74.40625	14	25	16.515625	37.22	37.61	37.38857143	89	99	96.21428571	121.5	37.3	39.9	12.1
14485666	22056202	35762657	1	2167/12/17	2167/12/5 17:30	2167/12/11 17:00	5.979166667	72.92741023	0	1	t	2167/12/6 12:15	2167/12/8 21:12	2.37	1	t	72	URGENT	TRANSFER FROM HOSPITAL	English	MARRIED	Medicare	3	HOME HEALTH CARE	79	94	87.72413793	72	153	109.9655172	44	80	59.51724138	54	106	75.55172414	6	31	17.95	36.6	38.7	37.67142857	88	100	96.96551724	135.1304348	20.4	31.8	6.9
14494118	22584155	30854961	1		2144/3/18 1:24	2144/4/1 14:30	14.54583333	92.21031627	0	1	t	2144/3/18 2:17	2144/3/19 16:50	1.61	1	t	91	EW EMER.	EMERGENCY ROOM	English	WIDOWED	Medicare	1	SKILLED NURSING FACILITY	39	83	64.11538462	121	181	145.3928571	42	80	53.55357143	39	88	75.94444444	12	31	17.03846154	35.56	37.56	36.38428571	95	100	97.61538462	106.25	27.3	35.4	10.3
14502055	29333009	31341990	1		2113/10/13 18:52	2113/10/18 15:56	4.877777778	52.78245687	0	1	t	2113/10/14 10:24	2113/10/15 14:40	1.18	1	t	52	URGENT	TRANSFER FROM HOSPITAL	English		Other	1	HOME HEALTH CARE	70	95	84	59	127	103.6730769	56	94	68.30769231	63	90	78.2826087	13	27	19.82608696	36.44	37.11	36.80285714	90	100	95	147.4545455	25.3	28	9.3
14518183	27283285	32482350	0		2154/6/16 23:16	2154/6/22 16:08	5.702777778	84.45714744	0	1	t	2154/6/16 23:18	2154/6/17 17:51	0.77	1	t	84	URGENT	TRANSFER FROM HOSPITAL	English	WIDOWED	Medicare	3	SKILLED NURSING FACILITY	76	97	86.94444444	93	128	112.1428571	36	114	56.71428571	53	117	70.21428571	17	34	22.66666667	36.44	37.11	36.778	91	100	96.38888889	171	35.7	42.4	11.5
14527646	22007149	37760520	0		2133/1/15 0:00	2133/2/1 18:46	17.78194444	61.03859359	0	1	t	2133/1/16 9:58	2133/1/20 6:15	3.84	1	t	49	SURGICAL SAME DAY ADMISSION	PHYSICIAN REFERRAL	English	SINGLE	Medicaid	2	HOME HEALTH CARE	75	121	95.72413793	70	167	119.2424242	56	93	70.78787879	8	113	86.09090909	6	43	24.26666667	36.28	36.67	36.455	97	100	98.96153846	158.4	19	30	6.2
14557593	20836061	36431433	0	2137/5/11	2137/5/7 22:36	2137/5/11 1:45	3.13125	52.34764257	1	1	t	2137/5/8 0:34	2137/5/11 4:50	3.18	1	t	48	OBSERVATION ADMIT	PHYSICIAN REFERRAL	English	MARRIED	Private	1	DIED	75	97	83.7	82	124	101.90625	38	56	45.875	54	78	64.359375	20	27	20.53333333	35.94	36.83	36.43777778	99	100	99.83333333	94.83333333	24.6	27.7	8.1
14559115	22026073	34688043	0	2131/4/2	2131/3/11 20:45	2131/3/26 19:07	14.93194444	81.19128299	0	1	t	2131/3/11 20:46	2131/3/21 15:39	9.79	1	t	81	EW EMER.	TRANSFER FROM HOSPITAL	English		Medicare	3	HOSPICE	51	74	64.02564103	93	160	122.5945946	42	79	58.05405405	62	94	76.78378378	11	20	14.87179487	36.33	37.17	36.74714286	95	100	98.41025641	220.75	31.3	31.3	9.9
14564164	20586119	33002756	1	2161/12/22	2161/10/11 16:40	2161/12/15 12:42	64.83472222	62.77673007	0	1	t	2161/11/25 6:15	2161/11/30 4:23	4.92	1	t	62	OBSERVATION ADMIT	WALK-IN/SELF REFERRAL	English	SINGLE	Medicaid	1	SKILLED NURSING FACILITY	71	115	90.68421053	79	145	99.23684211	50	81	65.44736842	58	97	73.05263158	12	22	18.65	36.5	37.17	36.707	95	100	98.28947368	118.75	21.4	37.4	6.9
14582949	27247224	37460808	0	2115/9/25	2115/7/25 17:59	2115/9/25 1:20	61.30625	62.56332324	1	1	t	2115/8/15 2:10	2115/9/25 8:34	41.27	1	t	62	URGENT	TRANSFER FROM HOSPITAL	English	MARRIED	Medicaid	1	DIED	100	149	115.4	95	181	127.16	45	92	63.44	61	108	78.12	10	39	23.53846154	36.89	38.56	37.58666667	90	100	95.32	308.625	29.6	29.6	8.3
14593246	24077526	34648550	1	2126/11/27	2123/12/9 0:00	2123/12/14 11:15	5.46875	35.93636548	0	1	t	2123/12/10 20:57	2123/12/12 0:45	1.16	1	t	35	ELECTIVE	PHYSICIAN REFERRAL	English	SINGLE	Private	1	HOME	99	146	112.8181818	70	121	94.31428571	24	88	52.34285714	39	96	62.57142857	21	37	28.77419355	36.33	36.78	36.54833333	94	100	98	118	35.2	35.2	11.2
14597448	25412479	37675738	0		2154/10/2 10:20	2154/10/29 19:42	27.39027778	61.75211656	0	1	t	2154/10/10 6:21	2154/10/13 15:56	3.4	1	t	58	URGENT	PHYSICIAN REFERRAL	English	MARRIED	Private	1	OTHER FACILITY	83	105	89.76	82	133	101.68	55	103	75.56	63	110	81.48	8	30	17.32	36.22	37.28	36.89	84	99	96.4	176.3333333	37.6	41.2	12.3
14616024	25300815	38479659	0	2188/11/22	2188/11/21 0:39	2188/11/22 6:30	1.24375	58.88989515	1	1	t	2188/11/21 0:41	2188/11/22 12:42	1.5	1	t	58	EW EMER.	EMERGENCY ROOM	English	SINGLE	Private	1	DIED	63	124	84.22727273	38	101	72.44444444	19	76	36.72222222	22	82	46.15789474	23	35	33.65909091				76	99	86.88888889	494	41.8	41.8	12.9
14621387	20784715	30786514	1		2156/1/1 7:59	2156/1/4 13:30	3.229861111	92.00024816	0	1	t	2156/1/1 9:06	2156/1/2 18:15	1.38	1	t	91	EW EMER.	EMERGENCY ROOM	English	MARRIED	Medicare	1	HOSPICE	60	67	60.82142857	79	127	108.037037	34	51	43	46	68	59.03703704	14	18	14.8125	36.56	37.5	36.855	96	100	98.03225806	151.8	26.1	38.4	8.2
14624785	29461908	35722937	1		2173/5/25 0:48	2173/6/1 20:05	7.803472222	79.39435041	0	1	t	2173/5/25 1:31	2173/5/28 13:25	3.5	1	t	79	EW EMER.	EMERGENCY ROOM	English	WIDOWED	Medicare	1	ACUTE HOSPITAL	67	111	82.46428571	125	191	168.1904762	27	71	50.71428571	53	141	82.31818182	21	43	30.14285714	36.39	38.17	37.45333333	83	96	90.46428571	253.6	33.2	33.3	11.9
14626843	29384349	37788810	0		2136/7/14 15:22	2136/7/19 12:41	4.888194444	36.53564562	0	1	t	2136/7/15 20:48	2136/7/17 14:29	1.74	1	t	36	URGENT	PHYSICIAN REFERRAL	English	MARRIED	Private	1	HOME	85	118	98.28571429	98	135	110.4166667	48	78	64.45833333	61	86	74.83333333	15	30	21.57142857	36.33	38.94	37.10875	92	99	95.89285714	73	23.8	26.3	7.9
14632416	20417344	32156026	1		2131/4/6 7:43	2131/5/8 17:50	32.42152778	41.26098184	0	1	t	2131/4/6 8:33	2131/4/26 23:08	20.61	1	t	41	OBSERVATION ADMIT	TRANSFER FROM HOSPITAL	English		Private	3	REHAB	62	101	81.86792453	91	160	126.3409091	40	139	88.59090909	56	147	100	16	25	18.96491228	36.33	38.72	37.57833333	97	100	99.71698113	118.4	39.5	39.5	12.3
14634306	22148724	33911490	1	2163/12/10	2159/3/12 16:42	2159/3/18 17:11	6.020138889	54.19223373	0	1	t	2159/3/13 2:07	2159/3/15 16:47	2.61	1	t	52	DIRECT EMER.	CLINIC REFERRAL	English	MARRIED	Private	1	HOME	72	111	90.69047619	73	121	94.56410256	31	82	61.28205128	46	89	68.8974359	9.5	33	18.44047619	35.83	37.67	36.42857143	92	100	97.46341463	174	27	28.8	9.4
14640913	22220502	32597763	0		2135/3/14 20:18	2135/4/9 17:53	25.89930556	64.19944539	0	1	t	2135/3/14 20:19	2135/4/1 21:43	18.06	1	t	64	DIRECT EMER.	PHYSICIAN REFERRAL	English		Private	3	SKILLED NURSING FACILITY	62	85	69.60714286	82	171	120.640625	45	91	66.1875	58	123	83.875	16	24	19.32142857	35.28	37.39	36.52125	92	100	94.88888889	133.8666667	31.6	39	10.4
14653864	26938529	33820010	1		2182/7/11 19:41	2182/7/23 13:39	11.74861111	69.52518642	0	1	t	2182/7/14 11:34	2182/7/16 17:30	2.25	1	t	69	URGENT	TRANSFER FROM HOSPITAL	English	SINGLE	Medicare	3	HOME HEALTH CARE	57	86	75.1	88	126	102.1176471	45	71	58.52941176	58	143.5	73.62121212	5	20.5	18.38095238	37	37.83	37.5	94	100	99.05	136.9	25.9	40.8	8.8
14671276	21169914	36924165	0		2155/5/3 16:35	2155/5/29 13:34	25.87430556	55.33600455	0	1	t	2155/5/14 22:30	2155/5/20 14:20	5.66	1	t	51	EW EMER.	EMERGENCY ROOM	English	MARRIED	Medicare	1	HOME HEALTH CARE	71	110	92.76	101	151	126.6666667	43	106	64.29166667	57	156	80.4	14	26	20	36.44	37.06	36.75833333	87	100	95.20833333	250.4	27.6	30.5	8.6
14672883	29433465	35674062	1		2163/4/24 18:43	2163/4/26 15:30	1.865972222	54.31151911	0	1	t	2163/4/24 18:43	2163/4/25 18:51	1.01	1	t	54	URGENT	TRANSFER FROM HOSPITAL	English	SINGLE	Private	3	HOME	67	103	80.36842105	91	135	108.025641	54	81	64.38461538	68	96	77.66666667	12	23	18.05263158	36.5	37.33	36.90666667	95	100	99	118	41.1	44.8	14.1
14678120	24378858	38560063	1		2163/3/20 15:42	2163/4/5 13:27	15.90625	82.21534809	0	1	t	2163/3/29 14:24	2163/3/31 21:24	2.29	1	t	82	EW EMER.	EMERGENCY ROOM	English	DIVORCED	Medicare	1	SKILLED NURSING FACILITY	71	102	87.57692308	83	141	117.3846154	40	71	53.34615385	53	85	70.61538462	11	32	18.1	36.83	36.83	36.83	96	100	99.03846154	153.0555556	23.7	31.6	7.8
14681158	29393389	37766008	1		2163/6/8 22:37	2163/6/12 14:30	3.661805556	49.43450743	0	1	t	2163/6/9 0:29	2163/6/11 14:06	2.57	1	t	48	EW EMER.	EMERGENCY ROOM	English	DIVORCED	Private	3	HOME	100	143	117.75	84	130	95.79166667	59	82	65.33333333	53	95	70.66666667	13	29	21.32	36.44	37	36.78428571	92	99	96.25	158	43.2	50.2	14.8
14682043	23019807	37817267	0		2152/10/25 14:22	2152/11/2 14:31	8.00625	78.81753635	0	1	t	2152/10/25 16:02	2152/10/29 16:20	4.01	1	t	78	EW EMER.	TRANSFER FROM HOSPITAL	English	WIDOWED	Medicare	1	HOME HEALTH CARE	65	86	73.76	104	135	121	52	86	62.28	71	92	79.36	17	32	24.03846154	36.22	37.44	36.83285714	88	100	93.56	87	24.6	27.1	7.4
14686228	24332307	35534956	1		2114/3/20 16:01	2114/3/24 16:50	4.034027778	69.21538421	0	1	t	2114/3/21 0:38	2114/3/21 14:04	0.56	1	t	69	OBSERVATION ADMIT	TRANSFER FROM HOSPITAL	English	MARRIED	Medicare	3	HOME	69	124	98.74285714	98	152	124.6470588	62	108	83.26470588	77	115	95.44117647	21	51	31.88571429	36.11	37.5	36.7075	95	100	99.17142857	217.8	44.1	51.1	13.7
14688093	25958834	31649840	0	2118/3/23	2118/3/13 0:20	2118/3/16 14:45	3.600694444	88.19442969	0	1	t	2118/3/13 0:21	2118/3/16 15:02	3.61	1	t	88	EW EMER.	TRANSFER FROM HOSPITAL	English	SINGLE	Medicare	1	HOSPICE	80	124	100.9333333	76	176	136.7777778	55	133	91.37037037	62	145	104.6538462	13	34	17.13793103	36.5	36.72	36.60333333	90	100	96.5862069	132	36.7	37.5	12.4
14693757	23436800	39536310	0	2195/3/11	2195/2/5 18:20	2195/3/11 15:35	33.88541667	73.09875614	1	1	t	2195/2/5 21:46	2195/2/15 1:38	9.16	1	t	66	OBSERVATION ADMIT	TRANSFER FROM HOSPITAL	English	SINGLE	Medicare	1	DIED	67	91	77.1	103	167	141.6666667	41	89	54.91666667	59	95	78.41666667	9	26	20.1	36.78	38.39	37.58714286	93	99	96.35	87	32	32	10.2
14698539	29305781	38290115	0		2144/7/27 1:55	2144/9/3 17:23	38.64444444	36.56970409	0	1	t	2144/7/28 18:08	2144/8/14 13:14	16.8	1	t	36	EW EMER.	EMERGENCY ROOM	English	SINGLE	Private	1	HOME HEALTH CARE	94	137	121.5757576	89	136	115.25	40	96	64.875	58	105	82.25	11	24	17.91428571	34	38.5	37.12368421	97	100	99.3	98.45454545	35.5	35.7	11.7
14699572	26528899	30489904	1		2157/4/6 3:27	2157/4/11 16:49	5.556944444	73.26190786	0	1	t	2157/4/6 3:29	2157/4/11 16:49	5.56	1	t	71	URGENT	TRANSFER FROM HOSPITAL	English	MARRIED	Private	1	CHRONIC/LONG TERM ACUTE CARE	63	82	69.26923077	86	123	99.64	50	81	59.08	58	89	68.08	14	32	21.01851852	35.5	37.39	36.71571429	96	100	99.23076923	154.1428571	23.2	24.7	8.2
14701801	21192227	39557136	1		2142/8/14 18:17	2142/8/25 14:06	10.82569444	51.61811568	0	1	t	2142/8/14 19:49	2142/8/16 12:06	1.68	1	t	51	EW EMER.	EMERGENCY ROOM	English	MARRIED	Medicaid	1	HOME	65	101	79.29166667	108	162	132.9090909	62	107	79	75	113	92.90909091	15	28	19.66666667	35.06	37.61	36.9025	96	99	97.11111111	83.5	31.7	35.8	11.1
14715083	22004297	33908038	0		2122/8/21 7:45	2122/8/26 18:10	5.434027778	71.63541684	0	1	t	2122/8/21 13:09	2122/8/22 21:42	1.36	1	t	70	EW EMER.	EMERGENCY ROOM	English	SINGLE	Medicare	1	HOME HEALTH CARE	77	116	94.44	89	188	117.7692308	33	96	57.38461538	53	107	75.57692308	12	30	18.64	36.72	38.17	37.34166667	95	100	98.32	109.5	29.8	32.4	9.8
14717666	24426617	37549679	1	2113/11/10	2110/11/7 12:00	2110/11/14 13:12	7.05	91.85012129	0	1	t	2110/11/7 19:55	2110/11/11 16:01	3.84	1	t	91	SURGICAL SAME DAY ADMISSION	PHYSICIAN REFERRAL	English	SINGLE	Medicare	1	SKILLED NURSING FACILITY	70	71	70.03571429	79	123	98.42857143	39	63	49.96428571	48	77	61.42857143	11	25	19.35714286	36.78	37.44	37.05666667	86	100	94.83333333	108.5	20.8	31.3	6.8
14728004	22631731	31223532	0		2139/12/13 7:15	2139/12/24 18:13	11.45694444	81.9481442	0	1	t	2139/12/13 10:04	2139/12/16 12:06	3.08	1	t	81	SURGICAL SAME DAY ADMISSION	PHYSICIAN REFERRAL	Other	WIDOWED	Medicaid	3	HOME	60	103	83	77	146	110.9	36	65	46.33333333	49	89	63.46666667	10	29	20.11290323	36.44	37.39	36.825	92	100	97.23333333	148.6666667	23.4	35.8	8.1
14739690	23053217	31927555	1		2179/5/16 3:18	2179/5/25 12:30	9.383333333	61.36999441	0	1	t	2179/5/16 4:53	2179/5/18 1:48	1.87	1	t	61	EW EMER.	TRANSFER FROM HOSPITAL	English	MARRIED	Private	1	HOME HEALTH CARE	63	70	66.58333333	91	134	118.9130435	49	80	64.73913043	64	93	80.91304348	18	34	24.75	36.5	37.06	36.76285714	90	97	93.375	152.2083333	31.5	34.7	11.5
14742902	24893804	35545654	1		2111/12/13 0:00	2111/12/21 16:42	8.695833333	75.94731712	0	1	t	2111/12/13 17:26	2111/12/14 21:39	1.18	1	t	75	SURGICAL SAME DAY ADMISSION	PHYSICIAN REFERRAL	English	MARRIED	Medicare	1	HOME HEALTH CARE	72	93	82.4	84	145	100.0714286	44	84	57.10714286	55	101	70.5	5	23	12.83333333	36.44	37.28	36.91142857	96	100	98.2	126	27.6	33.8	9
14744205	28770364	30454637	0		2153/6/27 3:51	2153/7/5 17:20	8.561805556	56.48504941	0	1	t	2153/6/27 3:51	2153/7/1 13:54	4.42	1	t	56	URGENT	TRANSFER FROM HOSPITAL	English		Private	3	ACUTE HOSPITAL	91	141	110.4883721	82	136	97.68	17	91	65.76	40	102	74	6	26	15.62790698	36.5	36.67	36.55666667	89	100	98.07317073	120.1666667	32.8	33.4	10.7
14745117	26820455	37368012	0	2143/10/1	2143/9/16 8:03	2143/10/1 17:30	15.39375	79.70729932	1	1	t	2143/9/16 8:36	2143/10/1 19:32	15.46	1	t	79	EW EMER.	TRANSFER FROM HOSPITAL	English	SINGLE	Medicare	2	DIED	72	110	95.43478261	92	196	128.125	44	65	48.83333333	60	100	70.5	24	33.5	29.5	36.56	36.89	36.77833333	93	100	98.63636364	184	34.6	38.6	11.1
14749884	27144454	30065121	1		2159/12/13 2:33	2159/12/20 13:50	7.470138889	40.94760802	0	1	t	2159/12/13 3:37	2159/12/17 18:29	4.62	1	t	40	EW EMER.	EMERGENCY ROOM	English	MARRIED	Medicaid	3	HOME	84	110	92.44	125	169	143.8	72	135	87.16	84	140	99.6	16	35	23.86	36.94	37.44	37.17333333	91	98	95.24	104.5	38.2	40.4	13.3
14750850	24471923	36343342	1	2184/1/15	2183/8/28 3:49	2183/8/30 12:30	2.361805556	81.65563388	0	1	t	2183/8/28 5:46	2183/8/28 17:44	0.5	1	t	74	EW EMER.	EMERGENCY ROOM	English	MARRIED	Medicare	1	HOME	80	92	84.45454545	94	134	110.3	60	102	74.1	71	108	82.3	15	29	19.63636364	36.28	36.39	36.3325	92	100	96.45454545	130	36.7	41	13
14756949	22498493	36602541	1		2174/8/10 0:00	2174/8/15 15:14	5.634722222	73.60507828	0	1	t	2174/8/10 10:10	2174/8/11 18:16	1.34	1	t	73	SURGICAL SAME DAY ADMISSION	PHYSICIAN REFERRAL	English	MARRIED	Medicare	1	HOME HEALTH CARE	58	90	78.53333333	99	152	124.0625	46	71	52.8125	61	82	70.90322581	11	30	16.5483871	35.8	37.4	36.98965517	91	100	95.26666667	141.8947368	24.9	29.8	8.4
14759250	25415632	37156820	0		2138/9/30 22:54	2138/10/14 14:45	13.66041667	75.74732415	0	1	t	2138/10/1 1:39	2138/10/10 18:23	9.7	1	t	75	EW EMER.	TRANSFER FROM HOSPITAL	English	MARRIED	Medicare	1	SKILLED NURSING FACILITY	73	92	80.48	82	128	108.6896552	45	70	54.44827586	60	87	73.62068966	11	31	22.78846154	37.06	38.22	37.49285714	96	100	97.28	179.1666667	27.8	40	9.4
14765681	27796320	36799537	0		2137/8/5 7:28	2137/8/11 13:32	6.252777778	61.59224052	0	1	t	2137/8/5 7:54	2137/8/6 15:11	1.3	1	t	61	EW EMER.	WALK-IN/SELF REFERRAL	English		Medicare	3	HOME HEALTH CARE	68	89	77.96153846	108	208	144.9166667	52	95	67.625	69	118	87.16666667	13	33	21.92307692	36.39	37.06	36.724	93	100	98.57692308	132.2	33.3	43.4	10.4
14768926	29828058	34803331	1	2166/12/8	2166/11/24 20:25	2166/12/7 16:10	12.82291667	81.89762594	0	1	t	2166/11/24 23:40	2166/12/2 17:40	7.75	1	t	81	EW EMER.	TRANSFER FROM HOSPITAL	English	DIVORCED	Medicare	1	HOSPICE	61	108	72.46296296	75	160	113.8272727	39	102	54.09090909	50	110	74.10909091	12	21	17.82608696	36.72	37.17	36.94166667	85	100	97.40740741	130	41.5	48.5	12.8
14789655	20343811	34831657	1	2152/8/22	2152/8/19 23:52	2152/8/22 2:41	2.117361111	26.63518008	1	1	t	2152/8/20 1:59	2152/8/22 7:48	2.24	1	t	26	EW EMER.	EMERGENCY ROOM	English	SINGLE	Private	2	DIED	72	121	105.5102041	56	140	114.2352941	32	112	59.94117647	41	117	72.83606557	15	47	29.37755102	33.3	37.17	34.42666667	84	100	95.55555556	159.725	16.9	39.5	5.8
14798319	22042214	33649396	0		2121/3/17 14:08	2121/4/11 17:25	25.13680556	71.20903097	0	1	t	2121/3/20 18:15	2121/3/21 14:25	0.84	1	t	70	URGENT	TRANSFER FROM HOSPITAL	English	MARRIED	Medicare	1	CHRONIC/LONG TERM ACUTE CARE	65	133	97.55	109	150	124.5	52	95	69.15	65	105	81.35	19	32	25.33333333	36.61	37.17	36.845	76	99	92.25	243.8333333	26.7	26.7	8.6
14834029	22468436	31739773	0	2142/1/15	2139/5/20 14:00	2139/6/4 14:30	15.02083333	86.3829169	0	1	t	2139/5/21 10:57	2139/5/28 10:10	6.97	1	t	83	ELECTIVE	PHYSICIAN REFERRAL	Italian	WIDOWED	Medicare	1	SKILLED NURSING FACILITY	60	79	64.35294118	91	156	126.8235294	31	49	39.64705882	49	82	63.47058824	10	19	17.08333333	36.28	37.17	36.5425	94	100	97.77777778	128.5909091	25.5	31.4	7.8
14852409	25466188	36196730	1		2137/11/22 10:51	2137/11/29 13:26	7.107638889	77.89180895	0	1	t	2137/11/22 12:35	2137/11/24 14:06	2.06	1	t	74	EW EMER.	EMERGENCY ROOM	Italian	MARRIED	Medicare	1	HOME HEALTH CARE	54	85	67.86842105	83	124	103.2777778	32	60	48.33333333	48	96	64.02777778	11	35	20.73684211	35.89	37.83	36.9925	93	99	95.86842105	80.2	31.3	31.3	10.6
14859206	24373739	38321441	0		2139/2/22 7:45	2139/2/28 13:45	6.25	79.14325548	0	1	t	2139/2/22 10:48	2139/2/26 17:41	4.29	1	t	79	ELECTIVE	PHYSICIAN REFERRAL	English	MARRIED	Medicare	3	SKILLED NURSING FACILITY	65	123	84.9	84	154	108.516129	42	70	52.87096774	55	95	69.87096774	12	26	16.51515152				91	100	97.7	155.4285714	23.5	30.9	7.8
14859688	25711037	32377378	1	2142/8/24	2142/6/25 20:23	2142/8/24 19:10	59.94930556	69.4814597	1	1	t	2142/6/25 21:10	2142/8/5 17:06	40.83	1	t	69	EW EMER.	TRANSFER FROM HOSPITAL	English			3	DIED	57	93	72.96428571	101	185	138.5862069	48	88	59.72413793	68	125	83.55172414	16	29	23.2962963	36.72	37.61	37.24	96	100	97.75	145.6666667	37.1	40.8	12.2
14859979	24538179	36134276	1		2150/11/19 4:34	2150/11/25 13:30	6.372222222	88.88212823	0	1	t	2150/11/19 10:15	2150/11/20 21:31	1.47	1	t	88	SURGICAL SAME DAY ADMISSION	PHYSICIAN REFERRAL	Russian	WIDOWED	Medicare	1	SKILLED NURSING FACILITY	60	80	66.8	87	138	111.5135135	32	58	44.78378378	48	80	65.02702703	4	23	16.41666667	35.7	37.2	36.63451613	95	100	98.81818182	117.7	23.6	28.5	7.6
14868766	28684675	37389728	1		2148/3/25 1:52	2148/4/2 14:07	8.510416667	86.23019745	0	1	t	2148/3/28 5:15	2148/3/30 23:51	2.77	1	t	86	SURGICAL SAME DAY ADMISSION	PHYSICIAN REFERRAL	English	MARRIED	Medicare	1	HOME	62	162	109.4157303	54	131	97.42592593	34	98	61.48148148	38	102	69.375	5	41	21.20930233	36.5	37.17	36.9175	85	100	94.83018868	103.5	37.1	41.9	12.2
14879815	22547406	34368447	0	2159/5/17	2158/4/9 22:03	2158/4/16 16:18	6.760416667	84.27091832	0	1	t	2158/4/11 3:57	2158/4/13 20:34	2.69	1	t	80	EW EMER.	EMERGENCY ROOM	Polish	WIDOWED	Medicare	1	SKILLED NURSING FACILITY	57	77	63.7037037	98	196	140.3421053	32	70	45.78947368	51	116	74.13157895	12	29	16.59259259	36.72	37.56	37.09333333	98	100	99.55555556	223	24	29.2	8.3
14889827	28236222	36927808	0	2171/5/3	2171/5/1 22:36	2171/5/3 15:31	1.704861111	60.33112749	1	1	t	2171/5/3 1:51	2171/5/3 17:00	0.63	1	t	60	OBSERVATION ADMIT	TRANSFER FROM HOSPITAL	English	MARRIED	Private	1	DIED	34	103	85.27027027	35	126	89.22222222	24	63	50.11111111	19	78	60.96428571	6	36	24.38157895	36.22	36.83	36.58375	48	98	91.48648649	149.75	19.4	23.6	7
14902020	26535506	31037970	1		2114/2/1 1:09	2114/4/15 18:00	73.70208333	41.08500642	0	1	t	2114/2/1 1:10	2114/2/4 17:34	3.68	1	t	41	URGENT	TRANSFER FROM HOSPITAL	English	MARRIED	Private	3	CHRONIC/LONG TERM ACUTE CARE	57	121	91.84	112	177	143.7916667	61	113	85.5	77	126	101.875	15	32	21.37037037	35.94	39.56	37.75222222	95	100	97.57692308	166.25	19.1	24.8	6.4
14923283	24246720	36812648	1		2167/6/13 7:23	2167/6/15 13:41	2.2625	57.44712174	0	1	t	2167/6/13 9:07	2167/6/13 17:09	0.33	1	t	57	EW EMER.	TRANSFER FROM HOSPITAL	English	DIVORCED	Medicaid	1	HOME	57	69	63.2	118	164	146.75	73	119	98.75	82	125	109.625	15	23	17.7	36.72	36.78	36.74	91	98	94.9	132	40.6	43.2	13.5
14941869	28349401	33739466	0		2169/10/7 22:40	2169/11/20 13:44	43.62777778	59.76646291	0	1	t	2169/11/5 18:58	2169/11/7 1:28	1.27	1	t	59	EW EMER.	PROCEDURE SITE	English	SINGLE	Medicare	1	CHRONIC/LONG TERM ACUTE CARE	85	115	95.375	84	142	102.4583333	34	89	57.375	47	99	67.70833333	17	38	26.66666667	37	38.22	37.37	94	100	97.25	101	27.3	31.3	9.1
14948967	28516090	32299139	0		2138/2/11 7:30	2138/2/17 18:30	6.458333333	70.11319755	0	1	t	2138/2/13 21:36	2138/2/14 17:12	0.82	1	t	66	SURGICAL SAME DAY ADMISSION	PHYSICIAN REFERRAL	English	MARRIED	Private	1	HOME	55	121	73.76190476	76	179	135.6666667	41	120	64.28571429	49	126	81.04761905	12	31	20.18181818	36.72	37.06	36.87166667	92	100	98.52380952	195	26.3	28.9	8.6
14961558	27524549	32364846	0		2160/5/13 19:00	2160/6/10 16:20	27.88888889	69.36630964	0	1	t	2160/5/15 4:42	2160/5/16 18:28	1.57	1	t	69	URGENT	TRANSFER FROM HOSPITAL	English	MARRIED	Medicare	1	HOME	86	134	105.08	80	115	100.0416667	51	68	58.5	59	76	67.95833333	17	38	28	36.94	37.78	37.35833333	91	99	94.96	188	26.3	27.1	9
14962112	29637482	36045744	0		2160/10/10 1:05	2160/10/25 17:20	15.67708333	91.77503994	0	1	t	2160/10/15 12:43	2160/10/19 17:13	4.19	1	t	87	OBSERVATION ADMIT	WALK-IN/SELF REFERRAL	English	SINGLE	Medicare	1	CHRONIC/LONG TERM ACUTE CARE	77	108	89.12	90	140	111.36	47	69	56.28	65	96	76.52	10	27	16.80769231	34.67	37.11	36.44571429	95	100	97.68	126.0666667	21.1	33.2	7.4
14963292	29063555	34400857	0		2149/12/9 18:58	2149/12/30 16:57	20.91597222	72.93852919	0	1	t	2149/12/9 18:59	2149/12/16 12:45	6.74	1	t	72	DIRECT EMER.	PHYSICIAN REFERRAL	English	WIDOWED	Medicare	1	REHAB	77	91	85.08333333	96	156	116.125	46	79	55.75	60.5	106.5	74.80769231	6	21	18.40909091	36	37.8	36.78947368	92	100	97.54166667	145.2857143	24.4	29.5	8.4
14972887	21499259	37610850	1		2151/7/15 0:00	2151/7/19 14:40	4.611111111	62.53323002	0	1	t	2151/7/15 16:28	2151/7/18 18:47	3.1	1	t	61	SURGICAL SAME DAY ADMISSION	PHYSICIAN REFERRAL	English	SINGLE	Medicaid	1	HOME	56	84	69.28571429	70	165	137.0833333	42	72	56.0862069	66	94	81.15517241	11	22	16.5	36.61	37.11	36.825	89	95	91.7037037	143.6666667	34.1	36.6	11.3
14981180	22387126	38684458	0		2162/12/6 13:07	2162/12/12 15:24	6.095138889	78.92964809	0	1	t	2162/12/6 20:46	2162/12/7 18:46	0.92	1	t	78	EW EMER.	EMERGENCY ROOM	English	MARRIED	Medicare	1	REHAB	64	104	80.26666667	82	122	99.71428571	41	102	57.71428571	49	107	68.35714286	13	28	16.8	36.61	37.06	36.8475	76	100	94.03448276	137.6666667	25.6	30.6	8.4
14987104	25236916	37546259	1	2170/1/27	2166/3/8 7:15	2166/3/16 14:02	8.282638889	75.18302956	0	1	t	2166/3/10 10:29	2166/3/11 19:29	1.38	1	t	69	ELECTIVE	PHYSICIAN REFERRAL	English	DIVORCED	Medicare	1	HOME HEALTH CARE	55	97	69.28	83	125	99.79166667	46	74	57.25	55	83	67.20833333	17	34	22.08	36.44	37.83	37.23714286	89	99	94.56	133.75	34.7	37	11.7
14990450	23301848	33391396	0		2179/2/19 7:15	2179/2/27 16:40	8.392361111	60.1349847	0	1	t	2179/2/19 18:45	2179/2/23 16:07	3.89	1	t	60	SURGICAL SAME DAY ADMISSION	PHYSICIAN REFERRAL	English	MARRIED	Private	1	HOME HEALTH CARE	83	97	89.57142857	89	118	100.3448276	52	76	62.31034483	66	92	77.10344828	7	34	15.03571429	36.5	37.11	36.76833333	90	99	94.35714286	128	33.6	35	11.5
14993146	20915530	38831865	0		2181/10/24 23:31	2181/11/18 17:20	24.74236111	63.81310436	0	1	t	2181/10/25 0:42	2181/11/2 22:51	8.92	1	t	63	EW EMER.	PHYSICIAN REFERRAL	English		Private	3	REHAB	69	115	82.33333333	79	187	126.7741935	40	98	77.19354839	70	123	94.96296296	14	26	19.48214286	37.22	38.11	37.65375	95	100	99.44444444	104	29.7	38.9	9.9
15004194	28752531	31406142	0		2195/5/1 13:26	2195/5/10 19:00	9.231944444	68.32884422	0	1	t	2195/5/1 13:27	2195/5/2 0:50	0.47	1	t	62	URGENT	TRANSFER FROM HOSPITAL	English	DIVORCED	Medicaid	1	HOME HEALTH CARE	83	106	91.30769231	95	160	133.1666667	49	141	66.66666667	55	146	82.33333333	19	27	22.38461538	36.67	37.17	36.945	87	98	93	264.25	25.1	25.3	7.5
15006911	24092195	33928856	1		2186/11/21 7:45	2186/11/28 12:32	7.199305556	56.8879672	0	1	t	2186/11/21 10:12	2186/11/24 16:41	3.27	1	t	56	ELECTIVE	PHYSICIAN REFERRAL	English	SINGLE	Medicare	1	SKILLED NURSING FACILITY	83	102	91.52631579	92	139	114.1190476	50	77	63.54761905	64	93	78.19047619	9	36	22.6	36	37.9	37.20533333	94	100	97.6	162.5555556	36.3	38.6	11.4
15018122	23540469	33063598	1	2176/12/12	2176/1/22 20:11	2176/1/29 18:07	6.913888889	55.05847348	0	1	t	2176/1/22 22:06	2176/1/27 17:53	4.82	1	t	53	EW EMER.	EMERGENCY ROOM	English	MARRIED	Private	1	HOME	108	123	114.8846154	94	131	110.96	49	94	72.08	60	101	80.04	18	32	25.46153846	37.17	37.67	37.47	94	98	95.81818182	100	30.6	32.6	9.4
15035088	25837458	39708822	0	2143/8/27	2143/7/16 17:48	2143/8/1 21:30	16.15416667	82.53808616	0	1	t	2143/7/20 0:52	2143/7/21 2:42	1.08	1	t	77	OBSERVATION ADMIT	TRANSFER FROM HOSPITAL	English	MARRIED	Medicare	2	SKILLED NURSING FACILITY	70	100	83.04	80	109	92.52173913	45	72	60	58	83	70.91304348	14	31	19.36	36.22	36.83	36.49	82	100	97.08	166	32.2	32.2	10.6
15038558	23245772	39391466	1	2149/7/16	2148/1/17 14:40	2148/1/22 14:23	4.988194444	62.04547974	0	1	t	2148/1/17 15:32	2148/1/18 12:41	0.88	1	t	62	EW EMER.	EMERGENCY ROOM	English	DIVORCED	Medicaid	1	HOME HEALTH CARE	58	83	67.66666667	89	122	110.1052632	28	70	57.47368421	46	98	71.05263158	9	23	14.38095238	36.5	36.94	36.634	88	98	94.85714286	141	34.7	36.5	11
15039012	22666448	30509472	1		2189/12/7 19:09	2189/12/12 15:00	4.827083333	83.93307428	0	1	t	2189/12/8 18:19	2189/12/10 13:19	1.79	1	t	83	URGENT	TRANSFER FROM HOSPITAL	English	MARRIED	Medicare	1	HOME	60	96	76.4375	80	127	93.1	42	88	57.86666667	52	99	66.2	10	27	19.1875	36.33	37	36.83285714	86	97	92.71875	136.5	41.4	44.2	14.3
15041437	29610612	39707004	0	2110/7/9	2110/7/2 10:40	2110/7/9 1:00	6.597222222	72.49951661	1	1	t	2110/7/2 10:41	2110/7/4 16:20	2.24	1	t	72	EW EMER.	EMERGENCY ROOM	English	MARRIED	Medicare	3	DIED	83	109	97.44	103	151	129	41	75	60.16666667	57	113	78.75	11	26	15.44	35.83	37.28	36.776	93	100	96.24	154.5	30.5	35.2	9.8
15045727	27588036	30639949	0		2158/8/29 9:53	2158/9/12 14:57	14.21111111	69.65822607	0	1	t	2158/8/29 11:56	2158/8/31 20:33	2.36	1	t	69	EW EMER.	EMERGENCY ROOM	English	MARRIED	Medicare	1	HOME HEALTH CARE	58	82	68.51851852	80	169	116.9615385	34	119	51.96153846	45	123	67.53846154	11	27	18.28571429	37.11	39.39	37.93222222	96	100	99.44444444	113.75	27.1	27.1	8.5
15055832	20562650	38678001	0		2116/8/25 2:14	2116/9/1 15:45	7.563194444	33.64913963	0	1	t	2116/8/25 2:15	2116/8/25 20:15	0.75	1	t	33	URGENT	TRANSFER FROM HOSPITAL	English	MARRIED	Private	1	HOME	60	92	76.88888889	106	125	118.25	64	82	72.25	63	121	99.5	12	27	19.27777778	36.33	36.94	36.5125	89	100	95.22222222	88.66666667	34.1	35.3	11.4
15058965	21468248	31353254	1		2149/9/6 5:48	2149/9/24 15:54	18.42083333	72.68107629	0	1	t	2149/9/9 17:12	2149/9/19 14:39	9.89	1	t	70	EW EMER.	EMERGENCY ROOM	English	MARRIED	Private	1	CHRONIC/LONG TERM ACUTE CARE	47	99	66.15151515	83	173	112.9090909	53	98	73.12121212	64	115	83.87878788	14.5	28	20.55714286	31.6	36.5	34.27357143	96	100	99.54545455	172.2666667	17.8	35.5	5.3
15066521	21898544	39263234	0	2166/11/3	2166/10/14 15:04	2166/11/3 1:22	19.42916667	91.78476128	1	1	t	2166/10/21 4:12	2166/10/30 18:29	9.59	1	t	91	EW EMER.	PROCEDURE SITE	English	WIDOWED	Medicare	3	DIED	58	81	72.73684211	74	143	104.4210526	31	57	43.26315789	48	87	63.75641026	12	30	22.675	34.72	37.5	36.10545455	89	100	98.94736842	133.625	31.2	38.9	9
15079218	23069632	31126029	1	2124/3/3	2124/1/19 14:07	2124/2/20 13:03	31.95555556	80.05089282	0	1	t	2124/1/20 14:39	2124/1/30 21:15	10.27	1	t	80	OBSERVATION ADMIT	TRANSFER FROM HOSPITAL	English	MARRIED	Medicare	1	SKILLED NURSING FACILITY	40	70	54.85185185	100	145	121	31	95	58.64	49	103	72.375	16	28	19.31481481	36.61	39.44	38.055	87	100	97.85185185	149.6	35.2	37.1	11.1
15081932	25161104	36840788	0	2178/6/2	2177/10/27 10:30	2177/10/30 13:15	3.114583333	86.81983315	0	1	t	2177/10/29 2:51	2177/10/29 12:48	0.41	1	t	86	SURGICAL SAME DAY ADMISSION	PHYSICIAN REFERRAL	English	WIDOWED	Medicare	1	HOME	64	104	83.7826087	125	191	143.9545455	56	93	74.45454545	74	115	91.82608696	19	39	26.7826087	36.06	36.44	36.265	86	96	93.26086957	144.6	37.2	37.2	12.1
15094672	20789469	30016383	1		2115/12/14 2:25	2115/12/16 16:35	2.590277778	22.95033072	0	1	t	2115/12/14 3:03	2115/12/15 11:01	1.33	1	t	22	EW EMER.	EMERGENCY ROOM	English	SINGLE	Other	1	HOME	53	96	76	91	149	116.1304348	45	95	65.43478261	56	110	76.2173913	10	28	21	36.67	36.94	36.7775	94	100	98.44	86	38.9	45.1	13.2
15094735	21182723	31583169	1	2162/1/14	2161/6/27 14:57	2161/7/16 13:51	18.95416667	69.48839103	0	1	t	2161/7/1 3:44	2161/7/11 18:58	10.64	1	t	68	URGENT	TRANSFER FROM HOSPITAL	English	MARRIED	Medicare	1	CHRONIC/LONG TERM ACUTE CARE	80	118	89.80769231	91	119	102	41	88	55.79166667	55	95	66.91666667	11	27	18.23076923	35.78	36.89	36.48333333	93	100	98.46153846	129.1428571	23.9	26.4	8
15113309	21581101	33252835	0		2191/11/5 2:04	2191/11/7 16:00	2.580555556	72.8428497	0	1	t	2191/11/5 3:13	2191/11/5 14:10	0.46	1	t	71	EW EMER.	EMERGENCY ROOM	English	MARRIED	Medicare	1	HOME	66	75	71.66666667	110	126	118	56	70	62.6	70	81	75.3	15	22	19.33333333	36.33	36.83	36.58	96	100	97.63636364	115	30.8	37.8	10.2
15116583	21371954	30966307	0		2170/12/5 19:10	2170/12/16 14:54	10.82222222	52.92760036	0	1	t	2170/12/5 21:25	2170/12/9 17:31	3.84	1	t	52	EW EMER.	EMERGENCY ROOM	English	SINGLE	Medicare	2	CHRONIC/LONG TERM ACUTE CARE	87	117	99.5	126	190	153.8461538	62	124	82.61538462	36	128	94.76923077	12	35	22.26923077	36.61	36.94	36.74833333	87	98	93.5	139	43.2	44.7	14
15126859	29087911	35409571	0		2176/7/8 10:19	2176/8/6 17:30	29.29930556	49.51864205	0	1	t	2176/7/8 10:26	2176/7/15 16:56	7.27	1	t	49	OBSERVATION ADMIT	INFORMATION NOT AVAILABLE	English	DIVORCED	Private	1	SKILLED NURSING FACILITY	72	135	99.04878049	59	178	119.1477273	19	84	54.30681818	28	115	72.59302326	9	22	14.07142857	36.5	37.11	36.83818182	95	100	99.325	163.4545455	12.9	34.2	4.2
15127408	20656787	34005267	0		2183/2/8 17:31	2183/2/21 12:25	12.7875	53.1060389	0	1	t	2183/2/8 17:32	2183/2/13 18:05	5.02	1	t	53	DIRECT EMER.	PHYSICIAN REFERRAL	English	SINGLE	Medicare	1	REHAB	58	75	65.09677419	107	170	139.0340909	60	90	76.97727273	81	120	98.43181818	6	23	18	36.94	37.44	37.11	91	100	95.87096774	93.52272727	28.3	29.9	9.1
15151307	22129389	38703297	1		2167/6/30 3:53	2167/7/8 15:00	8.463194444	51.49326695	0	1	t	2167/6/30 5:22	2167/7/2 17:48	2.52	1	t	51	EW EMER.	EMERGENCY ROOM	English	SINGLE	Private	1	HOME HEALTH CARE	50	64	55.76666667	94	137	121.5357143	54	88	74.39285714	63	96	85.44444444	18	23	20.10344828	37.33	38.22	37.62714286	98	100	99.44827586	171	37.1	40.7	12.7
15151590	24036728	34783120	0	2139/8/29	2139/8/21 17:32	2139/8/29 11:21	7.742361111	75.63719549	1	1	t	2139/8/21 20:12	2139/8/29 14:25	7.76	1	t	75	EW EMER.	CLINIC REFERRAL	Spanish	SINGLE	Medicare	3	DIED	74	116	93.76	133	167	150.12	49	80	59.04	72	102	84	13	36	20.8	36.28	37.06	36.65	83	94	90.48	194.5333333	42.2	45.2	14.6
15168350	24800874	39962550	1		2162/6/5 21:20	2162/6/29 18:00	23.86111111	67.42680987	0	1	t	2162/6/5 21:22	2162/6/19 22:39	14.05	1	t	67	URGENT	TRANSFER FROM HOSPITAL	Hindi	MARRIED	Private	3	CHRONIC/LONG TERM ACUTE CARE	52	78	61.34782609	81	150	114.7826087	59	128	80.82608696	68	293	107.3958333	13	43	24.48076923	36.56	36.89	36.7	87	98	94.2	168	38.1	40.1	12.4
15185262	29572887	35516685	1		2156/1/4 19:35	2156/1/14 18:15	9.944444444	71.01044779	0	1	t	2156/1/4 22:04	2156/1/5 17:22	0.8	1	t	71	EW EMER.	TRANSFER FROM HOSPITAL	English	MARRIED	Medicare	1	HOME HEALTH CARE	95	112	100.65	93	140	112.1	48	84	69.95	57	95	79.15	14	30	20.2	36.28	36.61	36.5	93	100	96.7	171	25.8	30.3	9.4
15196625	29869503	35164522	1		2128/2/12 13:48	2128/2/15 18:30	3.195833333	58.11656655	0	1	t	2128/2/12 15:21	2128/2/13 18:21	1.13	1	t	58	EW EMER.	PHYSICIAN REFERRAL	English	SINGLE	Medicaid	2	HOME	73	113	90.28	111	248	151.4772727	57	138	80.375	60	170	102.9318182	14	32	21.56	36.33	36.83	36.686	94	100	98.2	284	37.5	47.7	12.5
15202203	25646195	39775889	0		2160/9/7 18:37	2160/9/27 17:41	19.96111111	69.68660147	0	1	t	2160/9/10 12:07	2160/9/14 14:15	4.09	1	t	69	OBSERVATION ADMIT	PHYSICIAN REFERRAL	English	SINGLE	Medicare	2	SKILLED NURSING FACILITY	66	123	98.4	97	168	138.2972973	59	147	84.43243243	74	151	99	13	40	21.675	36.44	37.06	36.73333333	90	100	95.675	133.5	34.1	35.3	11.4
15209009	21450512	33344815	1		2118/4/10 0:00	2118/4/24 16:52	14.70277778	59.27105316	0	1	t	2118/4/10 11:55	2118/4/12 11:19	1.98	1	t	59	SURGICAL SAME DAY ADMISSION	PHYSICIAN REFERRAL	English	SINGLE	Private	1	HOME	48	88	75.39130435	81	149	104.4545455	45	84	66.77272727	55	102	77.86363636	11	21	16.84615385	35.8	37.5	36.47619048	99	100	99.86363636	116.75	22.7	27.7	7.5
15217455	20218858	33468038	0		2167/4/14 15:32	2167/4/28 14:13	13.94513889	71.28377684	0	1	t	2167/4/15 10:00	2167/4/21 18:43	6.36	1	t	71	URGENT	TRANSFER FROM HOSPITAL	English	MARRIED	Medicare	1	HOME HEALTH CARE	80	80	80	87	125	96.85	54	83	64.725	65	100	76.675	9	34	18.25	36.39	36.89	36.678	95	100	98.52631579	127.6190476	24.1	32.9	8
15219164	27279956	33632161	1		2161/5/10 19:17	2161/5/21 16:00	10.86319444	68.35755327	0	1	t	2161/5/10 19:17	2161/5/15 21:55	5.11	1	t	63	URGENT	TRANSFER FROM HOSPITAL	English	MARRIED	Medicare	3	HOME HEALTH CARE	46	78	58.51111111	78	119	99.8974359	46	78	62	56	85.5	73.41463415	8	30	19.35555556	36.56	37.06	36.74	95	100	97.72093023	126.5	37.4	39.8	12.2
15221419	29474406	31367662	0	2185/2/11	2176/5/27 20:07	2176/6/16 16:22	19.84375	70.40476778	0	1	t	2176/5/27 21:12	2176/6/16 16:23	19.8	1	t	70	EW EMER.	EMERGENCY ROOM	English	WIDOWED	Medicare	1	CHRONIC/LONG TERM ACUTE CARE	74	96	88.22916667	89	143	111.2888889	46	70	53.33333333	58	87	67.17777778	12	36	21.65306122	36.33	37.17	36.80625	88	100	95.70833333	100.5	37.5	41.7	11.8
15225520	22280090	31865639	1	2166/11/27	2166/11/11 18:24	2166/11/27 20:00	16.06666667	64.86264084	1	1	t	2166/11/14 2:45	2166/11/27 21:50	13.8	1	t	57	DIRECT EMER.	PHYSICIAN REFERRAL	English	MARRIED	Medicare	1	DIED	68	94	79.15789474	74	180	115.972973	41	98	64.75675676	49	105	76.27027027	18	33	24.03125	37.9	40.7	39.06259259	87	100	97.44117647	108	28.3	29.2	8
15225775	23193425	36852639	0		2138/2/11 22:14	2138/2/17 18:05	5.827083333	33.11479071	0	1	t	2138/2/12 23:38	2138/2/14 17:13	1.73	1	t	33	URGENT	PHYSICIAN REFERRAL	English	MARRIED	Private	1	HOME	81	151	102.84	93.5	165	127.3333333	52	113	75.12962963	56.5	127	93.74074074	9.5	24	17.90322581	36.22	37.89	37.20222222	91	100	97	95.25	26.8	33.1	9.1
15229362	20597262	31417243	0	2164/5/27	2164/5/26 2:14	2164/5/27 11:58	1.405555556	43.39998975	1	1	t	2164/5/26 2:16	2164/5/27 15:14	1.54	1	t	43	URGENT	TRANSFER FROM HOSPITAL	English		Medicare	1	DIED	97	139	123.8	97	97	97	62	62	62	62	97	74.80769231	23	42	34.2037037	37.33	39.8	38.93916667	87	99	94.24	156.3	35.4	35.8	10.4
15243612	23111645	38043525	0		2187/10/1 0:57	2187/10/24 18:30	23.73125	34.74755801	0	1	t	2187/10/1 0:58	2187/10/6 21:22	5.85	1	t	34	URGENT	TRANSFER FROM HOSPITAL	English	MARRIED	Medicaid	1	HOME	85	140	127.48	97	197	160.4166667	49	115	95.91666667	66	136	113	16	37	22.36	36.89	39.06	37.52444444	94	97	95.12	118.7	33.1	36	11.3
15264044	25779265	38828197	0		2172/9/23 15:57	2172/10/4 19:25	11.14444444	91.73010383	0	1	t	2172/9/25 17:38	2172/9/29 20:52	4.13	1	t	91	EW EMER.	EMERGENCY ROOM	English		Medicare	3	SKILLED NURSING FACILITY	73	127	89.46153846	89	219	125.8461538	54	137	73.23076923	62	157	85.5	15	33	21.54	36.94	39	37.695	94	98	96.11538462	122	34	34	12.1
15274886	28092935	38472266	0		2156/12/30 9:17	2157/1/7 16:58	8.320138889	72.99642102	0	1	t	2156/12/31 9:29	2157/1/4 16:34	4.3	1	t	66	ELECTIVE	PHYSICIAN REFERRAL	English	SINGLE	Medicare	1	SKILLED NURSING FACILITY	60	80	75.51428571	68	133	104.1794872	44	78	61.82051282	55	101	77.98717949	3	23	13.82432432	35.39	36.89	36.128	97	100	99.52777778	121.5	25.5	33.7	8.2
15280804	29212822	35922969	1	2184/3/5	2184/2/19 21:28	2184/3/5 13:27	14.66597222	60.13660654	1	1	t	2184/2/19 21:53	2184/3/5 15:57	14.75	1	t	60	EW EMER.	TRANSFER FROM HOSPITAL	English	MARRIED	Private	3	DIED	59	86	71.12	100	164	124.1428571	42	73	56	55	101	73.75	12	21	15.88	36.61	37.5	37.01833333	94	99	96.12	244.9473684	43.4	46.4	14.8
15281401	23317019	36699230	0		2122/3/10 1:31	2122/3/23 15:38	13.58819444	91.18635095	0	1	t	2122/3/10 2:08	2122/3/13 16:54	3.62	1	t	91	EW EMER.	EMERGENCY ROOM	English	MARRIED	Medicare	1	REHAB	79	162	102.3846154	94	170	130.24	63	112	82.76	66	117	93.2	15	29	23.11538462	36.33	37	36.76142857	92	98	95.42307692	165	43.9	47.7	15.6
15318203	29277157	31953710	1		2123/6/24 16:41	2123/7/2 18:15	8.065277778	61.4782997	0	1	t	2123/6/26 18:36	2123/6/27 7:35	0.54	1	t	61	URGENT	TRANSFER FROM HOSPITAL	English		Private	3	HOME HEALTH CARE	72	96	87.5	111	134	125	73	92	81.5	96	115	106.0714286	9	21	17.14285714	37	37	37	92	98	94.42857143	104	29.4	34.3	10.2
15321868	29922171	34134680	0		2185/12/22 20:39	2185/12/31 19:09	8.9375	69.97431406	0	1	t	2185/12/22 20:41	2185/12/25 20:11	2.98	1	t	69	EW EMER.	EMERGENCY ROOM	English	MARRIED	Medicare	1	HOME HEALTH CARE	103	113	107.4210526	89	134	108.4117647	45	80	65.05882353	56	89	75.31578947	15	26	19.26315789	35.67	36.67	36.08666667	92	96	94.26315789	145	30.8	33.4	10.6
15324351	23161953	30091239	0	2126/5/22	2126/4/24 2:03	2126/5/22 6:26	28.18263889	75.30904282	1	1	t	2126/4/24 5:01	2126/4/27 22:54	3.75	1	t	70	EW EMER.	PHYSICIAN REFERRAL	Russian	SINGLE	Medicare	1	DIED	80	105	92.60606061	80	137	107.1515152	55	99	71.18181818	64	108	82.6969697	27	34	29.09090909	36.5	38	37.51777778	98	100	99.38709677	99	28	28	9.2
15324942	27015358	37570008	1	2141/9/6	2141/8/11 6:49	2141/8/30 19:50	19.54236111	88.60859383	0	1	t	2141/8/11 8:13	2141/8/12 19:45	1.48	1	t	88	EW EMER.	TRANSFER FROM SKILLED NURSING FACILITY	English	MARRIED	Medicare	1	SKILLED NURSING FACILITY	61	145	80.78571429	101	180	150	63	124	87.46428571	88	140	106.2857143	12	27	19.96428571	36.11	37.22	36.66571429	92	100	96.89285714	142.25	27.6	29.4	9.3
15332826	24992503	37295515	0	2181/9/3	2180/12/30 20:18	2181/1/15 12:56	15.69305556	41.99834037	0	1	t	2180/12/30 22:45	2181/1/4 16:27	4.74	1	t	36	OBSERVATION ADMIT	EMERGENCY ROOM	Spanish	DIVORCED	Medicare	3	HOME HEALTH CARE	85	106	94	72	156	114.5	41	100	63.43478261	49	113	74.86956522	10	28	15.73333333	36.61	37.17	36.90666667	87	100	97.9	270.2	31.2	36.1	9.4
15346643	20579801	35090996	1		2116/8/22 19:57	2116/8/30 17:00	7.877083333	53.642947	0	1	t	2116/8/22 19:58	2116/8/26 0:00	3.17	1	t	53	URGENT	TRANSFER FROM HOSPITAL	English		Medicare	3	HOME HEALTH CARE	42	62	52.73076923	105	156	123.8518519	57	88	70.44444444	74	111	87.37037037	8	30	26.25925926				95	100	98.30769231	110	38.4	40.7	12.3
15355458	23242079	36371437	0		2119/2/12 14:23	2119/2/28 11:32	15.88125	83.1166331	0	1	t	2119/2/12 18:42	2119/2/24 0:02	11.22	1	t	83	EW EMER.	EMERGENCY ROOM	English	DIVORCED	Medicare	1	SKILLED NURSING FACILITY	109	143	125.92	83	118	97.71875	49	69	57.921875	55	261	76.90625	16	25	21.81481481	37.11	39.22	38.34866667	92	100	97.86956522	191.6	38.5	44.6	12.1
15356536	27169433	38370277	0		2123/5/13 22:58	2123/6/5 16:25	22.72708333	44.36402425	0	1	t	2123/5/30 15:25	2123/6/1 14:03	1.94	1	t	44	URGENT	PHYSICIAN REFERRAL	English	MARRIED	Private	1	HOME HEALTH CARE	87	133	105.03125	82	159	112.4705882	53	92	67.91176471	59	116	84.76470588	11	29	15.53125	36.89	37.83	37.47909091	95	100	98.46875	131.75	14.5	27.5	5.8
15360110	26612377	30972919	1	2175/6/24	2175/6/3 16:13	2175/6/24 22:45	21.27222222	46.42075034	1	1	t	2175/6/18 1:26	2175/6/20 20:58	2.81	1	t	46	URGENT	TRANSFER FROM HOSPITAL	English	MARRIED	Private	3	DIED	116	146	128	75	127	94.91935484	41	66	54.29032258	52	76	66.19354839	18	33	25.25714286	36.61	38.11	37.24571429	89	97	92.88235294	190	37.9	37.9	11.9
15365753	21499379	39629292	0		2197/9/8 15:15	2197/9/22 19:30	14.17708333	86.6862174	0	1	t	2197/9/8 16:23	2197/9/16 21:48	8.23	1	t	86	EW EMER.	EMERGENCY ROOM	Spanish	WIDOWED	Medicare	3	HOME HEALTH CARE	59	74	63.86666667	108	183	141.2068966	31	66	40.10344828	54	83	65.34482759	12	20	15.16666667	36.44	36.83	36.65666667	95	100	97.66666667	103.75	33	35.6	10.7
15372682	25003374	32284675	0		2112/10/10 0:00	2112/10/21 15:10	11.63194444	55.77482874	0	1	t	2112/10/10 9:54	2112/10/12 22:53	2.54	1	t	55	SURGICAL SAME DAY ADMISSION	PHYSICIAN REFERRAL	English	SINGLE	Private	1	HOME	60	96	72.83333333	67	125	101.0645161	55	79	65.16129032	59	93	77.4516129	11	26.5	19.35714286	34.3	38.2	36.87	93	100	98.03333333	127.7391304	26.1	33.2	8.3
15390348	20500042	31716965	1	2187/3/13	2187/1/16 2:51	2187/1/30 16:25	14.56527778	89.04139379	0	1	t	2187/1/16 4:38	2187/1/18 1:24	1.87	1	t	89	EW EMER.	EMERGENCY ROOM	English	WIDOWED	Medicare	1	SKILLED NURSING FACILITY	86	122	102.7692308	78	144	111.72	41	100	59.28	45	119	72.16	21	30	25.84615385	36.89	38.56	37.57142857	91	99	95.80769231	97.16666667	30.9	33.3	9.4
15394378	25596655	39519034	1	2155/1/17	2155/1/15 17:40	2155/1/17 22:01	2.18125	36.04034616	1	1	t	2155/1/15 22:37	2155/1/20 0:59	4.1	1	t	36	EW EMER.	TRANSFER FROM HOSPITAL	English		Medicare	3	DIED	62	102	81.05263158	70	148	108	50	94	71.76	54	106	79.72	13.5	22	19.64285714	34.3	35.3	34.9	95	100	98.97222222	218.9285714	28.5	36.5	8.9
15394892	24108495	39876384	1		2112/5/18 0:00	2112/5/24 16:10	6.673611111	62.37783168	0	1	t	2112/5/18 9:01	2112/5/22 17:46	4.36	1	t	62	SURGICAL SAME DAY ADMISSION	PHYSICIAN REFERRAL	English	MARRIED	Private	3	HOME HEALTH CARE	63	103	90.30434783	82	130	105.5555556	53	71	60.44444444	64	90	74.37037037	6	29.5	17.19565217	36.22	37.5	36.65857143	94	100	98.75	158.6153846	29	33.5	10.1
15395644	22990048	39856326	0		2168/7/8 7:15	2168/7/19 15:30	11.34375	73.51829221	0	1	t	2168/7/9 9:37	2168/7/14 19:14	5.4	1	t	73	ELECTIVE	PHYSICIAN REFERRAL	English	MARRIED	Medicare	1	SKILLED NURSING FACILITY	62	84	75.9047619	86	161	117.3333333	38	56	46.9047619	53	81	66.80952381	13.5	32	26.19047619				95	100	98.6	139.2727273	22.1	28.4	6.8
15414866	20110285	30536255	1		2177/11/19 19:08	2177/12/7 15:56	17.86666667	72.88378999	0	1	t	2177/11/26 20:49	2177/11/28 16:42	1.83	1	t	72	EW EMER.	EMERGENCY ROOM	English	SINGLE	Medicare	2	REHAB	86	121	105.7666667	117	161	141.52	82	111	96.12	91	116	105.68	13	29	17.8	36.78	40.11	37.92	92	100	97.53333333	140.6	26.9	32.8	9.5
15419793	22912729	35369582	1		2127/5/20 16:49	2127/6/9 18:52	20.08541667	69.38200069	0	1	t	2127/5/27 16:47	2127/5/31 16:05	3.97	1	t	60	OBSERVATION ADMIT	TRANSFER FROM HOSPITAL	English	MARRIED	Medicare	1	HOME HEALTH CARE	60	93	77.73076923	101	154	128.4166667	64	124	81.41666667	72	129	92.25	15	27	20.38461538	36.33	37.06	36.665	86	95	91.5	113	47.5	47.5	15.4
15420677	29705314	34534818	1		2132/6/19 18:34	2132/7/12 23:00	23.18472222	47.46756291	0	1	t	2132/6/19 19:51	2132/7/1 0:45	11.2	1	t	47	EW EMER.	PHYSICIAN REFERRAL	English		Private	3	HOME	83	115	95	101	155	121.2916667	50	78	62.33333333	66	106	81.56521739	16	30	24.96	35.6	36.4	35.8775	94	100	99.08695652	137.1	30.4	42.2	10
15422245	27632681	30250406	1		2129/4/22 10:30	2129/5/2 19:15	10.36458333	79.30510593	0	1	t	2129/4/23 9:30	2129/4/28 12:40	5.13	1	t	79	ELECTIVE	PHYSICIAN REFERRAL	English		Medicare	3	SKILLED NURSING FACILITY	72	91	80.73333333	79	156	121.1	45	70	53.63333333	55	87	73.36666667	13	25	17.2				93	100	96.6	153.6818182	28.2	33.7	9.1
15423840	28146753	32513586	1	2186/3/12	2186/2/26 22:39	2186/3/12 18:14	13.81597222	48.15590691	1	1	t	2186/2/26 22:40	2186/3/12 22:43	14	1	t	48	URGENT	TRANSFER FROM HOSPITAL	Spanish			3	DIED	94	118	103.4137931	86	130	107.0625	51	79	62.5	65	126	79.29032258	12	31	26.3	38.3	40	38.89285714	91	99	95.86206897	126.5	34.5	37.4	11.4
15425957	26575583	38483207	1		2183/9/14 0:00	2183/9/21 17:15	7.71875	84.70090515	0	1	t	2183/9/14 9:41	2183/9/17 16:46	3.3	1	t	84	SURGICAL SAME DAY ADMISSION	PHYSICIAN REFERRAL	English	MARRIED	Medicare	1	SKILLED NURSING FACILITY	40	98	72.87878788	69	145	116.5714286	29	54	45	38	77	63.22857143	10	27	17.81944444	35.6	36.8	36.09310345	94	100	98.15151515	129.5	25.8	31.3	8.5
15426443	23258538	31585264	0	2172/4/29	2172/3/30 13:57	2172/4/3 16:41	4.113888889	93.24535308	0	1	t	2172/3/30 15:46	2172/4/1 15:04	1.97	1	t	89	EW EMER.	EMERGENCY ROOM	English	MARRIED	Medicare	1	HOME HEALTH CARE	74	103	86.74074074	117	202	150.3478261	51	129	77.47826087	70	149	95.58333333	16	27	21.14814815	35.44	36.39	36.11	87	100	96.14814815	100	35.4	39.4	12
15435906	27784119	37785654	0	2173/5/18	2173/5/14 8:49	2173/5/18 11:42	4.120138889	85.36514793	1	1	t	2173/5/14 9:47	2173/5/15 22:25	1.53	1	t	85	EW EMER.	EMERGENCY ROOM	English	SINGLE	Medicare	3	DIED	60	142	90.92307692	114	196	166.1666667	42	105	69	65	122	92	14	33	22.12	35.67	36.5	36.01	96	100	98.19230769	107	37.2	38.2	12.5
15453255	28933699	37727096	0		2130/2/24 16:33	2130/3/1 14:00	4.89375	75.15048539	0	1	t	2130/2/24 16:33	2130/2/26 18:40	2.09	1	t	72	EW EMER.	PROCEDURE SITE	English	MARRIED	Medicare	1	HOME HEALTH CARE	71	90	80.58064516	82	149	126.2222222	50	100	68.27777778	58	106	82.69444444	15	30	22.03030303	36.11	37	36.522	90	100	96.5	151	24.1	37.4	8.1
15455165	25021098	38723212	1	2183/5/16	2183/3/30 21:43	2183/4/20 16:10	20.76875	67.24341358	0	1	t	2183/3/31 2:07	2183/4/16 14:28	16.52	1	t	67	OBSERVATION ADMIT	TRANSFER FROM HOSPITAL	English	SINGLE	Medicare	1	REHAB	58	74	63.625	98	131	115.9090909	60	81	69.63636364	75	96	83.81818182				36.39	36.94	36.67666667	93	98	95.75	146.2	34.8	34.8	11.9
15459346	26330621	39177251	0		2177/7/24 22:14	2177/7/28 15:30	3.719444444	34.56107016	0	1	t	2177/7/24 22:14	2177/7/26 12:49	1.61	1	t	34	EW EMER.	EMERGENCY ROOM	English	SINGLE	Medicare	3	HOME	82	123	97.41935484	134	188	160.5333333	87	127	101.9666667	99	136	115.6	11	26	20.19354839	36.44	37.17	36.76833333	90	100	95.59375	108.5	30.7	33.9	9.7
15465424	22555496	33867203	0		2139/11/7 12:54	2139/11/14 17:54	7.208333333	81.85022396	0	1	t	2139/11/8 11:46	2139/11/12 14:01	4.09	1	t	81	ELECTIVE	PHYSICIAN REFERRAL	English	DIVORCED	Medicare	1	HOME HEALTH CARE	59	80	76.3030303	82	127	106.1764706	41	64	51.29411765	54	85	69.51515152	12	21	14.70588235				92	100	97.03030303	129.85	23.8	33.5	7.9
15476643	22301332	31174875	0		2141/1/17 3:33	2141/1/21 16:30	4.539583333	22.04421155	0	1	t	2141/1/17 4:17	2141/1/19 17:05	2.53	1	t	22	EW EMER.	EMERGENCY ROOM	English	SINGLE	Private	1	HOME	70	125	91.66666667	81	125	96.04347826	36	82	51.08695652	46	93	61.04347826	13	31	23.35416667	37.11	39.72	38.03928571	78	100	95.125	111	32.4	37.9	11.2
15511142	25072959	33676894	1	2189/5/19	2187/4/17 0:09	2187/4/21 18:43	4.773611111	77.29098584	0	1	t	2187/4/17 1:17	2187/4/19 17:29	2.68	1	t	74	EW EMER.	EMERGENCY ROOM	English	SINGLE	Medicare	2	HOME HEALTH CARE	55	101	84.96153846	108	185	136.24	46	161	66.64	61	167	83.12	14	39	24.51851852	36.39	37.67	37.02428571	90	99	95	82.28571429	45	46.6	13.8
15512840	21476473	32509714	1		2172/2/20 9:45	2172/2/23 13:45	3.166666667	56.13800781	0	1	t	2172/2/20 22:30	2172/2/21 14:35	0.67	1	t	56	SURGICAL SAME DAY ADMISSION	PHYSICIAN REFERRAL	English	MARRIED	Private	1	HOME	81	101	88.28571429							79	91	84.07142857	13	34	20.2	36.56	37.33	36.9575	96	99	97.8	116.5	41.1	42.8	14.4
15519663	29912576	31364502	0		2141/7/22 8:26	2141/10/12 15:20	82.2875	51.55410766	0	1	t	2141/9/23 13:38	2141/10/6 0:13	12.44	1	t	47	EW EMER.	WALK-IN/SELF REFERRAL	English	MARRIED	Private	1	CHRONIC/LONG TERM ACUTE CARE	55	94	78.69135802	88	196	131.3815789	44	106	64.92105263	59	143	88.07894737	11	34	18.80864198	35.83	37.39	36.62869565	92	100	96.74074074	122.4736842	14.1	32.3	4.7
15521042	28270016	37418121	0		2112/2/12 22:44	2112/2/20 17:00	7.761111111	75.11692309	0	1	t	2112/2/13 2:11	2112/2/16 23:38	3.89	1	t	74	EW EMER.	EMERGENCY ROOM	English	WIDOWED	Medicare	2	HOME HEALTH CARE	63	110	83.82142857	81	182	132.8518519	31	132	52.14814815	44	142	71.18518519	18	48	23.68333333	37.78	39.06	38.45285714	96	100	99.58064516	89.25	28.1	35.3	8.7
15526592	29706382	38989182	0		2147/6/9 20:29	2147/7/25 15:49	45.80555556	61.43766454	0	1	t	2147/7/1 14:25	2147/7/2 2:46	0.51	1	t	61	ELECTIVE	PHYSICIAN REFERRAL	English		Private	3	HOME	101	119	112.0714286	99	163	140.6923077	71	99	83.23076923	87	117	99.76923077	23	51	31.28571429	36.94	37.28	37.12714286	89	100	97.57142857	129	25.5	25.5	8.4
15543664	29639411	39877584	0	2123/4/24	2123/4/20 1:55	2123/4/24 15:00	4.545138889	37.29865092	1	1	t	2123/4/20 5:43	2123/4/24 18:59	4.55	1	t	37	EW EMER.	EMERGENCY ROOM	English	MARRIED	Private	2	DIED	98	131	112.6	106	139	125.7878788	46	85	67	61	104	86	7	27	18.18918919	36.5	37.44	36.75833333	94	100	99.45714286	142985	23.5	47.5	8.2
15546211	26988679	33802537	1	2172/3/1	2172/2/17 23:40	2172/3/1 15:39	12.66597222	60.13138169	1	1	t	2172/2/18 0:14	2172/3/1 17:13	12.71	1	t	60	EW EMER.	TRANSFER FROM HOSPITAL	English	SINGLE	Private	1	DIED	60	108	72.84615385	86	144	101.44	51	81	60.92	63	99	73	6	24	14.87037037	36.44	37.17	36.83166667	95	100	99.03846154	209.25	28.5	34.5	8.8
15549491	25301773	31758850	1		2156/10/4 1:17	2156/10/9 16:15	5.623611111	69.75854768	0	1	t	2156/10/4 2:31	2156/10/8 18:21	4.66	1	t	69	OBSERVATION ADMIT	EMERGENCY ROOM	English	SINGLE	Medicare	1	HOME HEALTH CARE	67	89	79.5	117	189	153.2916667	54	143	78.20833333	57	158	97.58333333	15	25	18.53846154	36.72	36.83	36.786	88	99	96.03846154	120.5	39.6	43.3	13.6
15560905	26321235	38029483	1		2189/2/1 18:17	2189/2/14 13:56	12.81875	85.08713622	0	1	t	2189/2/4 6:08	2189/2/7 12:49	3.28	1	t	77	DIRECT EMER.	PHYSICIAN REFERRAL	English	MARRIED	Medicare	1	SKILLED NURSING FACILITY	56	81	65.32	106	134	116.04	46	61	52.92	63	77	68.45833333	13	23	18.04	36.33	36.89	36.69714286	94	98	96.28	116	26.5	32.7	8.5
15580578	20556491	35542977	1	2181/12/7	2179/12/19 14:00	2179/12/26 18:20	7.180555556	27.9653417	0	1	t	2179/12/22 16:55	2179/12/25 17:16	3.01	1	t	27	ELECTIVE	PHYSICIAN REFERRAL	English	SINGLE	Medicaid	1	HOME	55	124	78.02439024	84	165	117.4390244	38	90	59.97560976	50	114	75.90243902	14	30	20.9047619	36.83	38.5	37.377	90	100	94.47619048	150.3333333	38.5	41.7	13.2
15581146	28524242	36321443	0	2119/5/2	2118/10/31 2:57	2118/11/6 12:00	6.377083333	91.82992349	0	1	t	2118/10/31 3:45	2118/11/1 15:58	1.51	1	t	91	EW EMER.	EMERGENCY ROOM	English	WIDOWED	Medicare	1	REHAB	50	66	56.44	107	162	134.7916667	41	103	52.375	59	109	73.24	12	21	16.04	36.44	37.17	36.77833333	94	99	97.64	104	28.8	30.3	8.6
15597371	26175589	34394385	1		2163/2/20 8:05	2163/2/23 19:25	3.472222222	81.13724272	0	1	t	2163/2/20 10:00	2163/2/20 20:29	0.44	1	t	76	EW EMER.	EMERGENCY ROOM	English	DIVORCED	Medicare	1	HOME HEALTH CARE	57	77	65.36363636	139	181	159.0909091	58	112	82.36363636	79	119	100.1818182	14	29	18.81818182	36.61	36.72	36.665	88	99	95.45454545	124	27.7	28	8.8
15598102	29779287	32528182	1		2173/4/17 19:51	2173/4/28 13:39	10.74166667	64.29455836	0	1	t	2173/4/22 16:40	2173/4/27 21:24	5.2	1	t	63	EW EMER.	EMERGENCY ROOM	English	SINGLE	Medicaid	1	SKILLED NURSING FACILITY	69	83	78.58064516	79	133	102.34375	44	72	54.59375	55	93	70.78125	14	32	18.5625	35.1	37.6	36.55142857	93	100	98.77419355	145.9444444	25	30.9	8.8
15603760	27935940	32298177	1		2177/5/18 18:33	2177/5/31 11:45	12.71666667	72.37720995	0	1	t	2177/5/18 22:02	2177/5/25 17:48	6.82	1	t	72	EW EMER.	EMERGENCY ROOM	English	MARRIED	Medicare	1	REHAB	64	97	77.96875	83	179	123	47	158	69.03333333	57	162	81.63333333	11.5	26	17.234375	36.83	39.67	38.295	94	100	98.125	117	42	44.9	14.8
15616220	28278638	33748592	0	2191/9/13	2189/5/11 20:30	2189/5/20 16:23	8.828472222	82.35826703	0	1	t	2189/5/11 21:49	2189/5/12 18:23	0.86	1	t	82	EW EMER.	EMERGENCY ROOM	English	MARRIED	Medicare	3	SKILLED NURSING FACILITY	56	89	73.62068966	111	163	142.8666667	49	89	68.73333333	2	114	91.63333333	12	26	16.75	35.56	36.89	36.065	94	100	97.15384615	107.6666667	26.9	31.6	9.2
15623806	27315920	30509159	1	2154/9/7	2154/2/22 18:14	2154/3/18 15:00	23.86527778	71.14445141	0	1	t	2154/2/22 20:20	2154/3/18 15:14	23.79	1	t	71	URGENT	TRANSFER FROM HOSPITAL	English	SINGLE	Medicare	1	CHRONIC/LONG TERM ACUTE CARE	71	118	85.45	71	197	116.575	45	93	58.15	51	117	71.475	10	36	17.21111111	37.11	38.39	37.55428571	94	100	96.8	169.3333333	34	34	11.1
15625284	27087716	35846795	1	2178/2/1	2178/1/27 1:17	2178/2/1 14:01	5.530555556	89.07159492	1	1	t	2178/1/27 2:05	2178/2/1 14:20	5.51	1	t	77	EW EMER.	PHYSICIAN REFERRAL	English	SINGLE	Medicare	1	DIED	60	79	68.88888889	111	165	134.7777778	40	78	55.22222222	61	89	75.14814815	13	22	17.06896552	36.56	37.28	36.94666667	89	100	96.68965517	127	29.6	32.3	9.7
15635581	29189318	33076489	0	2185/10/17	2185/9/27 0:00	2185/10/17 20:32	20.85555556	68.73808598	1	1	t	2185/10/8 11:19	2185/10/17 21:33	9.43	1	t	58	OBSERVATION ADMIT	WALK-IN/SELF REFERRAL	English	SINGLE	Medicare	1	DIED	72	84	77.2	100	127	115.8	65	106	75.6	72	109	84.08	15	37	27.65384615	36.33	36.61	36.46166667	84	100	91	119.6666667	38.9	38.9	12.8
15635903	24748560	30263669	0		2166/11/4 0:00	2166/11/14 13:49	10.57569444	65.8405386	0	1	t	2166/11/4 15:03	2166/11/5 14:58	1	1	t	65	SURGICAL SAME DAY ADMISSION	PHYSICIAN REFERRAL	English	MARRIED	Private	2	SKILLED NURSING FACILITY	72	97	85.65217391	96	124	111.0625	52	73	62.25	67	88	79.20833333	10	35	19.95833333	36.5	37.11	36.77	93	100	97.2173913	138.6	34.2	41.7	10.9
15650971	21353701	38561934	1		2149/10/10 22:58	2149/11/22 12:35	42.56736111	73.77471086	0	1	t	2149/10/11 0:43	2149/11/22 12:35	42.5	1	t	73	EW EMER.	WALK-IN/SELF REFERRAL	Spanish		Private	3	CHRONIC/LONG TERM ACUTE CARE	60	100	85.46153846	81	144	110.2916667	40	73	58.83333333	53	92	73.875	13	43	26.09615385	37.22	37.61	37.42	93	99	96.5	168	47.1	51.8	14.7
15665760	28752247	32605739	1		2129/10/11 15:21	2129/12/29 13:15	78.9125	30.77657987	0	1	t	2129/10/11 19:50	2129/11/11 17:39	30.91	1	t	30	OBSERVATION ADMIT	PHYSICIAN REFERRAL	English	SINGLE	Other	3	REHAB	79	109	90.125	82	184	116.7916667	42	84	62.08333333	58	102	78.08	13	22	19	36.78	37.33	37.11166667	96	100	99	147	37.2	43.3	11.5
15665863	25356209	35949137	1	2115/10/19	2115/2/21 1:57	2115/3/5 15:08	12.54930556	64.1398559	0	1	t	2115/2/21 2:46	2115/2/25 21:39	4.79	1	t	64	EW EMER.	EMERGENCY ROOM	English	SINGLE	Medicare	1	SKILLED NURSING FACILITY	81	101	89.73076923	110	170	143.8333333	51	95	62	67	108	80.91666667	10.5	20	13.76785714	36.56	37.72	37.13777778	94	100	97.96296296	140	25.3	33.2	8.8
15696189	28587687	34778150	1		2164/9/11 7:15	2164/9/17 16:30	6.385416667	81.69625641	0	1	t	2164/9/11 15:47	2164/9/14 16:21	3.02	1	t	81	ELECTIVE	PHYSICIAN REFERRAL	English	MARRIED	Medicare	1	HOME HEALTH CARE	72	109	92.4	77	111	93.70833333	32	70	45.94444444	47	70	60.42647059	21	43	31.1	34.67	37.89	36.79285714	91	100	97.4	125	30	33.9	9.1
15696810	26898352	39536798	0		2124/9/24 20:41	2124/10/6 20:00	11.97152778	70.73338172	0	1	t	2124/9/24 20:42	2124/10/1 17:02	6.85	1	t	70	URGENT	TRANSFER FROM HOSPITAL	English	SINGLE	Private	3	REHAB	96	110	101.5769231	84	177	116.3461538	45	122	65.69230769	54	141	82.88461538	9	23	13.82692308	36.33	37.39	36.77714286	86	98	95.92	98.57142857	27.3	28.7	8.9
15704322	27286300	35617348	0	2187/10/4	2187/9/27 17:55	2187/10/4 3:45	6.409722222	89.73854192	1	1	t	2187/9/27 19:07	2187/10/4 7:16	6.51	1	t	89	EW EMER.	EMERGENCY ROOM	English		Medicare	3	DIED	72	103	82.54285714	100	183	135.625	41	148	59.65277778	64	156	86.01428571	16	27	19.06410256	36.61	38.72	37.54875	95	100	97.71428571	173.3333333	17.7	40.8	9.1
15708311	29769619	33477861	0	2175/5/16	2175/4/25 4:13	2175/5/16 11:40	21.31041667	91.31260286	1	1	t	2175/5/12 5:45	2175/5/12 22:19	0.69	1	t	91	EW EMER.	PHYSICIAN REFERRAL	English	MARRIED	Medicare	1	DIED	58	88	70.88235294	87	132	108.0588235	36	75	50.41176471	51	81	63.17647059	13	31	20.17647059	36.11	36.39	36.3	95	100	98.41176471	82.5	29.4	32	8.4
15709840	25735983	32121903	0		2152/8/5 10:37	2152/8/24 14:15	19.15138889	37.59533778	0	1	t	2152/8/5 10:38	2152/8/10 20:10	5.4	1	t	37	URGENT	TRANSFER FROM HOSPITAL	English		Private	1	HOME HEALTH CARE	105	129	117.4666667	77	121	94.94285714	48	74	63.97142857	54	88	74.97142857	6	28	19.01612903	36.1	37.6	36.8425	95	100	98.25806452	108.5555556	23	32.1	7.7
15727523	25569399	30679031	0	2199/1/21	2191/4/30 22:49	2191/5/16 14:24	15.64930556	54.32708915	0	1	t	2191/5/1 0:28	2191/5/7 13:26	6.54	1	t	52	EW EMER.	EMERGENCY ROOM	English	MARRIED	Private	1	SKILLED NURSING FACILITY	107	129	115.2916667	137	171	154.7391304	76	92	82.82608696	89	109	98.95652174	16	32	22.79166667	37.22	39.39	38.00555556	88	100	96.41666667	111	27.4	31.3	8.8
15737550	22021367	32535949	1	2119/5/22	2119/1/4 19:59	2119/1/30 12:04	25.67013889	63.00983085	0	1	t	2119/1/4 20:38	2119/1/13 17:40	8.88	1	t	62	EW EMER.	WALK-IN/SELF REFERRAL	English	MARRIED	Medicaid	1	CHRONIC/LONG TERM ACUTE CARE	77	110	89.29166667	95	179	133.4166667	76	117	88.83333333	82	131	102	13	37	22.13043478	36.17	36.72	36.46857143	83	96	92.76	240.25	40.3	42.5	13.7
15746236	29529348	33876315	0		2125/5/20 23:03	2125/6/15 13:05	25.58472222	64.38319913	0	1	t	2125/5/21 0:34	2125/6/10 18:14	20.74	1	t	64	EW EMER.	EMERGENCY ROOM	English	MARRIED	Medicare	1	CHRONIC/LONG TERM ACUTE CARE	66	98	80.04166667	77	145	116.64	52	95	70.76	57	115	87.84	14	27	19.07692308	36.56	36.94	36.734	94	100	99.0625	148.625	31.3	39.5	9.5
15746410	20825375	36400027	0		2157/12/4 20:58	2157/12/16 16:33	11.81597222	56.92506779	0	1	t	2157/12/4 22:35	2157/12/6 17:24	1.78	1	t	56	EW EMER.	EMERGENCY ROOM	English	DIVORCED	Medicaid	1	HOME HEALTH CARE	85	111	97.88	111	151	133.4	67	125	82.16	77	131	93.96	19	27	21.76	36.83	36.94	36.88833333	82	98	91.46153846	120	49.5	52.7	15.8
15752652	23244305	37522159	1	2161/4/10	2161/2/5 22:07	2161/2/28 17:15	22.79722222	68.10042527	0	1	t	2161/2/8 18:05	2161/2/10 18:40	2.02	1	t	67	EW EMER.	EMERGENCY ROOM	English	MARRIED	Medicare	1	CHRONIC/LONG TERM ACUTE CARE	56	78	73.12	79	144	102.4	38	60	50.04	48	82	62.8	19	32	24.54	36.33	37.61	37.04	87	100	94.08	212.6666667	25.8	31.1	8.1
15753424	24248111	37932416	1		2161/2/25 3:08	2161/3/11 15:00	14.49444444	91.15094254	0	1	t	2161/3/4 1:01	2161/3/8 23:53	4.95	1	t	91	EW EMER.	EMERGENCY ROOM	Italian	WIDOWED	Medicare	1	SKILLED NURSING FACILITY	58	133	74.42307692	94	134	113.1923077	33	65	44.15384615	54	90	66.61538462	13	30	18.84482759	36.67	36.78	36.72166667	96	100	99.65384615	151.6666667	25.2	29.2	8.3
15760023	24035499	31831619	0	2180/11/7	2180/6/15 20:36	2180/7/2 14:07	16.72986111	61.45511834	0	1	t	2180/6/15 22:11	2180/6/25 15:41	9.73	1	t	46	EW EMER.	CLINIC REFERRAL	Haitian	SINGLE	Medicaid	2	HOME	109	131	120.12	100	168	126.1153846	65.5	95	78.90384615	44.5	103	85.42	20	39	28.68	36.72	37.61	37.07333333	88	99	95.23076923	191.5714286	30	33.1	9.4
15779963	27444196	38849985	1		2164/4/26 16:10	2164/5/10 14:30	13.93055556	55.31944193	0	1	t	2164/4/26 18:53	2164/5/2 8:44	5.58	1	t	55	EW EMER.	EMERGENCY ROOM	English	MARRIED	Private	2	SKILLED NURSING FACILITY	90	106	100.1904762	83	108	98.4	44	69	61.85	54	78	69.85	19	37	29.19047619	36.06	37.33	36.61	88	100	93.45	105	30.9	32.9	10.4
15789572	21052505	35712139	1		2146/4/3 16:52	2146/5/2 17:35	29.02986111	75.25381193	0	1	t	2146/4/4 18:52	2146/5/1 14:43	26.83	1	t	75	OBSERVATION ADMIT	CLINIC REFERRAL	English	SINGLE	Medicare	1	REHAB	65	96	78.27777778	107	153	128.7692308	57	96	68.84615385	73	106	86.30769231				37	40	38.44	94	100	96.52631579	140	35.8	37.2	13
15798025	28953393	33302658	0	2163/5/10	2163/4/27 0:47	2163/5/10 9:08	13.34791667	66.31768701	1	1	t	2163/4/27 1:22	2163/5/8 19:00	11.73	1	t	66	EW EMER.	TRANSFER FROM HOSPITAL	English	MARRIED	Private	1	DIED	68	118	89.85185185	84	141	109.3703704	48	76	60.40740741	65	106	80.7037037	16	22	19.5	36.22	36.72	36.44333333	99	100	99.85714286	109.6666667	22.5	25.9	7.4
15809076	24668172	33188057	0	2122/9/4	2122/7/15 0:00	2122/8/14 18:45	30.78125	68.5338926	0	1	t	2122/7/15 10:44	2122/7/18 22:38	3.5	1	t	68	SURGICAL SAME DAY ADMISSION	PHYSICIAN REFERRAL	English	WIDOWED	Medicare	1	REHAB	73	98	86.22580645	78	154	113.2571429	37	62	48.22857143	51	86	66.37142857	8	26	19.74285714	35.4	37	36.47666667	93	100	97	146.8695652	23.1	27.4	7.4
15811129	25716538	38029350	0		2175/8/7 19:59	2175/8/20 11:32	12.64791667	86.59914424	0	1	t	2175/8/13 14:49	2175/8/14 11:13	0.85	1	t	86	URGENT	TRANSFER FROM HOSPITAL	English	WIDOWED	Medicare	1	SKILLED NURSING FACILITY	60	91	77.33333333	87	129	111.59375	42	88	56.09375	59	96	75.125	10	19	15.92857143	36.33	36.5	36.395	98	100	99.8	131.8888889	21.7	30.5	6.9
15827949	25289556	33239100	0		2196/8/23 22:20	2196/9/12 18:17	19.83125	65.64546946	0	1	t	2196/8/31 10:08	2196/9/7 14:23	7.18	1	t	56	EW EMER.	CLINIC REFERRAL	English	MARRIED	Medicare	1	HOME HEALTH CARE	64	100	79.4	92	133	113.32	45	78	65	63	94	79.68	14	31	18.625	36.28	37.11	36.69	87	97	91.24	277.5714286	37.2	41.6	10.5
15844438	26149427	30492968	0	2147/10/20	2147/10/1 20:31	2147/10/20 15:42	18.79930556	82.74979017	1	1	t	2147/10/1 20:32	2147/10/19 16:49	17.85	1	t	82	EW EMER.	EMERGENCY ROOM	English	WIDOWED	Medicare	1	DIED	78	103	90.66666667	79	129	100.8823529	48	92	58.64705882	61	111	75.34482759	15	34	21.48076923	36.67	37.56	37.04833333	94	100	97.96	119.1666667	38.2	45.8	12.3
15844941	23514832	32780910	1	2118/1/22	2118/1/11 21:07	2118/1/22 0:38	10.14652778	65.02912551	1	1	t	2118/1/13 1:52	2118/1/16 13:22	3.48	1	t	64	OBSERVATION ADMIT	WALK-IN/SELF REFERRAL	English	MARRIED	Medicare	1	DIED	91	146	109	113	182	132.2	45	118	59.52	66	126	79.44	21	43	32.6875	36.94	39.56	38.112	84	100	94.92	150.25	22.9	22.9	7.4
15847163	24826908	31739941	1		2162/8/12 7:45	2162/8/16 15:00	4.302083333	68.61077564	0	1	t	2162/8/12 14:02	2162/8/13 21:25	1.31	1	t	67	ELECTIVE	PHYSICIAN REFERRAL	English	MARRIED	Medicare	1	HOME HEALTH CARE	65	104	80.25925926	86	155	104.7692308	57	119	70.57692308	67	130	81.26923077	10	22	18.16666667	36.11	37.44	37.02142857	94	100	97.07407407	145.8571429	40.2	45.6	12.7
15848505	28110474	38566661	0		2163/5/18 11:45	2163/5/30 15:59	12.17638889	58.37643421	0	1	t	2163/5/18 9:54	2163/5/29 11:33	11.07	1	t	58	SURGICAL SAME DAY ADMISSION	PHYSICIAN REFERRAL	English	SINGLE	Private	1	SKILLED NURSING FACILITY	66	90	80.09756098	87	126	107.4444444	52	68	58.92592593	61.5	110	75.76136364	11	30	19.24390244	35.8	37.6	36.39090909	94	100	98.56097561	131.7083333	28.1	34.1	9.2
15851697	21743843	34027987	1		2157/5/9 10:51	2157/5/28 18:00	19.29791667	30.35169034	0	1	t	2157/5/11 19:47	2157/5/13 23:27	2.15	1	t	30	URGENT	TRANSFER FROM HOSPITAL	English	MARRIED	Private	1	HOME HEALTH CARE	93	112	99.91176471	106	135	122.7407407	65	80	73.37037037	79	94	87	18	31	24.88235294	36.56	37.61	36.965	91	96	94.32352941	110.4166667	19.8	22.6	7.1
15862717	28224471	33348027	1		2187/10/30 3:19	2187/11/10 12:05	11.36527778	67.82722741	0	1	t	2187/10/30 3:48	2187/11/7 18:24	8.61	1	t	67	EW EMER.	EMERGENCY ROOM	English	SINGLE	Private	3	HOME	51	87	67.47222222	94	140	121.1486486	28	70	59.36486486	39	85	74.24324324	7	24	16.40277778	36.61	37.5	36.88888889	87	100	94.88888889	191.625	33.4	41.3	11.2
15875001	24778492	32100826	0	2150/2/12	2140/8/18 16:22	2140/8/24 14:08	5.906944444	55.63158658	0	1	t	2140/8/18 16:23	2140/8/22 18:45	4.1	1	t	55	EW EMER.	PROCEDURE SITE	English	SINGLE	Medicaid	1	AGAINST ADVICE	80	124	101.826087	88	127	109.826087	49	81	63.47826087	60	92	74.65217391	13	24	19.04347826	35.89	37.11	36.65666667	86	97	93.43478261	126.4	37.5	38.8	11.7
15878253	20391098	30615582	1		2151/3/28 22:57	2151/4/15 19:15	17.84583333	82.23807845	0	1	t	2151/3/28 22:58	2151/4/1 22:54	4	1	t	82	EW EMER.	TRANSFER FROM HOSPITAL	Spanish	MARRIED	Medicare	3	SKILLED NURSING FACILITY	73	94	80.51724138	72	160.5	114.8030303	48	99	67.43939394	57	114	84.60606061	14	38	27.4137931	36.39	37.33	36.854	89	99	94.89655172	248.1666667	37.9	42.9	12.3
15894036	25600846	36592133	0	2180/12/5	2180/11/11 5:29	2180/12/5 15:12	24.40486111	84.86306742	1	1	t	2180/11/13 1:53	2180/11/15 16:12	2.6	1	t	84	EW EMER.	EMERGENCY ROOM	English	MARRIED	Medicare	2	DIED	82	108	95.25806452	79	128	106.2857143	54	97	74.32142857	60	101	81.78571429	12	24	18.25	36.33	37.44	36.849	87	100	97.93548387	121.25	44.3	44.5	13.4
15906818	26029466	33116323	0		2139/9/3 7:15	2139/9/12 14:35	9.305555556	62.67161521	0	1	t	2139/9/3 10:34	2139/9/7 18:13	4.32	1	t	62	ELECTIVE	PHYSICIAN REFERRAL	English	MARRIED	Private	3	HOME HEALTH CARE	60	83	74.55555556	71	160	127.3589744	41	123	69.92307692	50	132	90.58974359	11	25	16.15789474	35.5	36.8	36.13030303	91	97	93.5	124.5714286	25.6	34.8	8.5
15918560	25742795	33389530	0		2170/10/21 17:39	2170/12/2 17:45	42.00416667	58.80422136	0	1	t	2170/10/29 0:00	2170/10/29 19:04	0.79	1	t	58	OBSERVATION ADMIT	EMERGENCY ROOM	English	DIVORCED	Private	1	CHRONIC/LONG TERM ACUTE CARE	84	90	87.05263158	104	144	120.0526316	50	98	75.36842105	73	104	88.47368421	18	40	29.05263158	36.83	37.11	37.012	92	98	94.05263158	147	23.5	23.6	8.1
15920591	26900805	35432358	0	2126/1/14	2125/11/19 20:12	2125/11/28 14:15	8.752083333	66.88598701	0	1	t	2125/11/19 21:55	2125/11/21 21:11	1.97	1	t	65	EW EMER.	EMERGENCY ROOM	English	MARRIED	Medicare	1	HOME HEALTH CARE	61	90	76.46153846	81	105	90.91666667	36	64	43.91666667	48	71	54.5	10	21	15	36.22	36.94	36.439	95	99	97.66666667	122.8	23.2	28.3	7.9
15926943	26483321	38473486	0		2171/12/13 0:13	2171/12/20 13:47	7.565277778	79.94734184	0	1	t	2171/12/13 2:03	2171/12/16 15:00	3.54	1	t	79	EW EMER.	TRANSFER FROM HOSPITAL	English		Medicare	3	REHAB	55	87	71.32	130	170	152.6296296	58	127	70.37037037	84	136	100.5384615	11	25	17.5	36.39	37.39	36.95285714	89	99	97.08333333	106.8333333	34.9	37.9	11.4
15929830	20151033	33055136	0	2195/2/20	2194/6/19 16:36	2194/6/28 15:18	8.945833333	79.46468825	0	1	t	2194/6/19 21:18	2194/6/20 16:07	0.78	1	t	75	EW EMER.	EMERGENCY ROOM	English	DIVORCED	Medicare	1	SKILLED NURSING FACILITY	78	91	85.91176471	81	131	99.91304348	46	90	63.60869565	56	93	71.82608696	16	41	23.76470588	36.67	37.33	37	91	98	94.94117647	140	36	36	11.5
15943798	27436197	32332815	1		2118/2/13 20:40	2118/2/27 12:50	13.67361111	35.12150057	0	1	t	2118/2/15 17:09	2118/2/25 19:57	10.12	1	t	33	EW EMER.	WALK-IN/SELF REFERRAL	English	MARRIED	Private	1	REHAB	40	83	60.57142857	107	117	111.5	59	67	63.66666667	74	82	77.33333333				36.56	37.17	36.9875	92	97	94.66666667	131.6666667	37	37	12.6
15949471	25118796	31522367	0		2113/9/19 11:30	2113/10/1 12:15	12.03125	76.71590662	0	1	t	2113/9/22 9:06	2113/9/26 9:54	4.03	1	t	76	URGENT	TRANSFER FROM HOSPITAL	English	MARRIED	Medicare	1	HOME HEALTH CARE	76	109	96.68	103	148	119.6	51	74	60.32	68	96	78.04	9	30	18.25925926	35	36.72	36.305	88	100	93.28	160.3636364	23.8	32.3	7.7
15949525	22830637	37326675	0	2188/3/20	2187/9/18 21:32	2187/11/12 16:05	54.77291667	59.71373835	0	1	t	2187/9/30 21:43	2187/10/7 18:47	6.88	1	t	54	EW EMER.	WALK-IN/SELF REFERRAL	English	DIVORCED	Other	1	CHRONIC/LONG TERM ACUTE CARE	62	87	73.09677419	87	175	134.2428571	47	83	62.52857143	62	117	89.5	1	25	11.7	36.44	37.56	36.726	92	100	97.71875	174.1666667	36.4	38.2	11.2
15974795	28739310	39135259	0		2142/5/26 16:11	2142/6/17 16:13	22.00138889	91.39884325	0	1	t	2142/5/26 17:54	2142/5/27 11:36	0.74	1	t	91	EW EMER.	EMERGENCY ROOM	English	WIDOWED	Medicare	1	SKILLED NURSING FACILITY	35	40	36.69230769	111	176	144.6428571	30	67	38.5	52	83	64.78571429	12	17	13.76923077	36.39	36.78	36.6525	92	97	95.30769231	94	32.9	38.8	10.9
16003857	20964698	35503535	0		2125/4/8 1:51	2125/4/18 21:54	10.83541667	80.2667138	0	1	t	2125/4/8 2:00	2125/4/11 16:30	3.6	1	t	69	EW EMER.	TRANSFER FROM HOSPITAL	English	MARRIED	Medicare	1	SKILLED NURSING FACILITY	61	84	72.48	73	126	102.8888889	41	65	50.33333333	51	88	69.88888889	11	25	16.96153846	36.78	37.06	36.92666667	94	100	96.4	143.8333333	28.2	38.5	8.8
16024669	23550531	39099192	0		2203/4/1 12:53	2203/4/16 21:00	15.33819444	60.24456882	0	1	t	2203/4/3 20:05	2203/4/7 18:17	3.93	1	t	55	EW EMER.	EMERGENCY ROOM	English	MARRIED	Medicare	1	HOME HEALTH CARE	59	74	65.80769231	93	189	115.125	23	156	58.08333333	39	165	70.875	16	33	23.65384615	36.67	37.67	37.01	84	100	93.15384615	150.3333333	23.8	26.2	7.5
16033463	24748146	31620205	0	2128/11/14	2128/8/18 15:59	2128/11/14 0:01	87.33472222	49.63154285	1	1	t	2128/8/18 16:01	2128/8/21 17:59	3.08	1	t	49	URGENT	TRANSFER FROM HOSPITAL	Khmer	WIDOWED	Private	3	DIED	84	119	99.33333333	78	122	95.296875	45	78	60.4375	50	88	67.98387097	25	43	31.72727273	36.5	38.17	37.07125	95	100	98.09375	137.4	25.3	28.8	8
16040458	25040898	37301328	1	2158/2/5	2157/11/19 7:07	2157/11/25 16:14	6.379861111	64.88449447	0	1	t	2157/11/19 18:11	2157/11/20 16:32	0.93	1	t	63	EW EMER.	EMERGENCY ROOM	English	SINGLE	Medicare	1	SKILLED NURSING FACILITY	121	146	134.7826087	109	150	120.7142857	47	85	66.14285714	62	99	78.14285714	15	27	22.26086957	37.11	39.28	38.21333333	91	98	95.57142857	154	25.2	25.4	7.9
16043622	27685105	32404176	0	2143/3/12	2143/2/5 12:52	2143/3/12 17:24	35.18888889	84.0972947	1	1	t	2143/2/5 13:31	2143/2/18 19:38	13.26	1	t	84	EW EMER.	TRANSFER FROM HOSPITAL	English	DIVORCED	Medicaid	3	DIED	80	132	94.61538462	74	122	102	39	69	48.57692308	52	82	66.53846154	12	36	19.57142857	36.39	37.28	36.9375	95	100	99.61538462	214.8	21.7	25.3	6.2
16045385	25474385	38824535	0	2143/1/7	2142/12/28 12:30	2143/1/7 10:00	9.895833333	91.98981178	1	1	t	2142/12/28 13:58	2143/1/1 9:34	3.82	1	t	91	EW EMER.	EMERGENCY ROOM	English	WIDOWED	Medicare	1	DIED	73	86	79.72727273	86	134	104.9545455	48	73	59.18181818	57	84	71.9047619	10	27	17.34090909	35.61	36.67	36.19142857	91	100	98.5	121	40.4	41.7	10.9
16045669	24229672	31167605	1		2117/12/20 7:37	2117/12/28 13:06	8.228472222	75.9673514	0	1	t	2117/12/20 8:16	2117/12/23 22:04	3.58	1	t	75	OBSERVATION ADMIT	TRANSFER FROM HOSPITAL	English	WIDOWED	Medicare	1	HOME HEALTH CARE	66	88	75.10810811	95	147	114.974359	40	73	53.05128205	58	100	73.51282051	10	21	13.67567568	36.33	36.89	36.64833333	92	98	95.75675676	136	35.2	41.1	10.8
16058742	20477478	39394095	1		2133/11/2 15:09	2133/11/18 18:20	16.13263889	60.83679109	0	1	t	2133/11/2 16:15	2133/11/12 17:15	10.04	1	t	60	EW EMER.	TRANSFER FROM HOSPITAL	Korean	MARRIED	Private	3	CHRONIC/LONG TERM ACUTE CARE	88	107	98.22222222	110	166	129.3846154	65	98	81.84615385	77	114	95	16	33	20.96296296	36.83	37.44	37.13285714	89	100	96.33333333	136.8	42.7	43.2	14.2
16059520	25921712	37754984	1		2144/11/29 0:38	2144/12/6 16:31	7.661805556	75.91179653	0	1	t	2144/11/29 1:38	2144/12/2 17:20	3.65	1	t	75	EW EMER.	EMERGENCY ROOM	Haitian	MARRIED	Medicare	2	HOME HEALTH CARE	85	116	97.06896552	76	165	98.96875	31	107	60.46875	41	126	70.625	8	22	16.79032258	37.28	38.67	37.9625	93	100	96.35714286	108.125	39.2	40.5	12.3
16063920	25494666	35467945	0		2191/5/20 0:00	2191/5/28 14:00	8.583333333	72.38074482	0	1	t	2191/5/20 10:32	2191/5/23 13:32	3.13	1	t	64	SURGICAL SAME DAY ADMISSION	PHYSICIAN REFERRAL	English	MARRIED	Medicare	1	CHRONIC/LONG TERM ACUTE CARE	57	85	71.32142857	80	131	107.1724138	45	88	62.35714286	53	93	77.24137931	8	44	17	36.39	36.89	36.6675	90	100	95.73076923	129.3684211	27.7	34	9.2
16065313	29739019	36751951	1		2150/1/26 20:20	2150/1/30 18:06	3.906944444	26.07010481	0	1	t	2150/1/27 18:53	2150/1/29 16:01	1.88	1	t	25	OBSERVATION ADMIT	PHYSICIAN REFERRAL	English	SINGLE	Private	1	HOME	75	107	91.48	77	106	92.44	36	75	58.08	57	83	68.96	9	21	13.92	36.28	37	36.602	90	100	96.64	148.5	29.2	34.7	9.1
16078344	20367221	35905933	0	2144/8/9	2143/9/15 20:43	2143/10/8 0:27	22.15555556	89.70600641	0	1	t	2143/9/15 22:37	2143/9/24 20:33	8.91	1	t	89	OBSERVATION ADMIT	TRANSFER FROM HOSPITAL	English	SINGLE	Medicare	1	REHAB	92	133	108.5151515	86	116	100.5	44	90	60.36764706	64	98	73.45588235	13	35	24.33333333	32.4	37.5	36.74958333	82	97	92.25	138	46.1	51.2	14.8
16084602	21453757	39852646	1		2135/6/14 4:11	2135/6/16 16:36	2.517361111	40.4494946	0	1	t	2135/6/14 4:30	2135/6/14 21:33	0.71	1	t	40	EW EMER.	EMERGENCY ROOM	English	SINGLE	Medicaid	2	HOME	83	95	90.375	151	180	167	95	128	107.3333333	112	143	124.0666667	17	31	24.33333333	36.72	37.11	36.9175	93	100	97.66666667	85.66666667	29.3	30.1	8.9
16086325	26200965	35328574	1	2179/12/16	2179/12/9 10:46	2179/12/16 0:45	6.582638889	70.93759374	1	1	t	2179/12/9 12:42	2179/12/9 18:22	0.24	1	t	70	EW EMER.	EMERGENCY ROOM	English	SINGLE	Medicare	1	DIED	65	91	77.21428571	99	210	135.8333333	56	113	70.83333333	66	133	85.83333333	14	33	21.17857143	36.56	36.72	36.64	89	100	95.42857143		34.7	39.8	11
16086418	25852714	37373881	0		2119/4/25 1:51	2119/4/30 19:16	5.725694444	64.31233287	0	1	t	2119/4/25 1:52	2119/4/27 11:38	2.41	1	t	64	URGENT	TRANSFER FROM HOSPITAL	English	WIDOWED	Medicare	1	HOME	93	129	116.9166667	93	154	122.4166667	38	98	57.125	62	103	75.75	16	42	24.16	36.44	37.17	36.70714286	96	100	97.75	129	23.3	39.7	8
16100326	27513098	34224319	0		2119/10/31 4:34	2119/11/7 15:45	7.465972222	78.83010792	0	1	t	2119/10/31 6:22	2119/11/2 22:02	2.65	1	t	78	EW EMER.	TRANSFER FROM HOSPITAL	English	DIVORCED	Medicare	1	SKILLED NURSING FACILITY	69	103	83.35294118	90	128	100.5757576	38	55	46.42424242	58	80	65.05882353	12	21	15.67142857	36.39	38.11	37.15333333	94	100	97.45454545	191.4444444	30.2	34.3	9.8
16148295	22547615	30013402	1		2169/3/19 9:45	2169/3/27 16:40	8.288194444	75.2119314	0	1	t	2169/3/21 7:17	2169/3/25 15:34	4.34	1	t	75	OBSERVATION ADMIT	PHYSICIAN REFERRAL	English	MARRIED	Medicare	1	HOME HEALTH CARE	54	70	61.34482759	124	148	136.3793103	33	55	43.4137931	61	79	67.34482759	13	22	18.15517241	36.28	37.78	37.012	91	98	93.89655172	141.6666667	30.3	33.8	9.4
16152522	29065780	35210682	0	2112/7/1	2112/6/3 20:55	2112/7/1 13:08	27.67569444	60.42402442	1	1	t	2112/6/13 3:16	2112/6/25 11:11	12.33	1	t	60	URGENT	TRANSFER FROM HOSPITAL	English		Private	3	DIED	73	143	107.92	76	108	94.68	44	69	55.88	59	77	67.6	16	24	18.48	36.67	38.17	37.11142857	91	98	95	154	22.2	24.8	7.9
16155012	27839829	38085286	0	2113/1/1	2112/6/16 23:29	2112/6/23 18:20	6.785416667	57.45991007	0	1	t	2112/6/17 2:19	2112/6/18 17:16	1.62	1	t	57	EW EMER.	TRANSFER FROM HOSPITAL	English	SINGLE	Medicare	1	REHAB	74	117	84.69565217	90	133	102.0454545	55	92	65.59090909	51	106	76.2173913	11	24	15	36.22	37.22	36.63833333	79	100	94	91.33333333	21.6	25	6.9
16162028	28943136	31154140	0		2146/3/11 7:02	2146/3/18 19:42	7.527777778	86.18905563	0	1	t	2146/3/11 8:01	2146/3/13 21:16	2.55	1	t	85	EW EMER.	EMERGENCY ROOM	Russian	MARRIED	Medicare	1	SKILLED NURSING FACILITY	83	115	95.76	104	195	133.5652174	48	181	70.56521739	64	185	85.13043478	17	29	22.44	36.06	37.17	36.70571429	93	98	95.16666667	141.6	27.8	29.7	8.9
16162065	20035350	32787996	0		2167/11/6 0:00	2167/11/14 16:52	8.702777778	69.84535185	0	1	t	2167/11/6 8:49	2167/11/7 10:47	1.08	1	t	68	SURGICAL SAME DAY ADMISSION	PHYSICIAN REFERRAL	English	MARRIED	Medicare	1	SKILLED NURSING FACILITY	57	82	74.14634146	86	156	113.2682927	53	100	69.95121951	66	125	84.07317073	9	28	17.73333333	36.17	36.78	36.41	93	100	98.07142857	130.8	31	33.7	10.2
16166469	25518699	30468688	1	2147/12/1	2147/11/4 16:15	2147/12/1 4:50	26.52430556	70.84256762	1	1	t	2147/11/4 17:30	2147/11/12 2:33	7.38	1	t	62	EW EMER.	TRANSFER FROM HOSPITAL	English	SINGLE	Medicaid	1	DIED	67	164	97.45833333	70	137	100.5961538	55	85	69.05769231	52	100	77.78787879	13	20	17.78	36.61	37.61	37.03666667	91	99	96.20833333	129.6666667	39.6	40	12.5
16171347	20819763	36178670	1	2175/8/24	2172/4/21 19:11	2172/5/10 16:56	18.90625	76.30419641	0	1	t	2172/4/26 11:07	2172/4/28 11:32	2.02	1	t	69	OBSERVATION ADMIT	WALK-IN/SELF REFERRAL	English	DIVORCED	Medicare	1	SKILLED NURSING FACILITY	75	91	86.57142857	87	128	105.2857143	47	74	56.46428571	59	88	71.03571429	14	36	21.65517241	36.44	37.22	36.825	94	100	97.75	122.8958333	26.8	28.8	7.9
16171454	23656013	30646645	1		2125/10/27 0:00	2125/11/7 13:00	11.54166667	81.81863532	0	1	t	2125/10/27 17:12	2125/10/28 13:14	0.83	1	t	81	SURGICAL SAME DAY ADMISSION	PHYSICIAN REFERRAL	English		Medicare	1	HOME HEALTH CARE	76	103	89.08823529	87	138	107.5151515	40	78	50.6969697	56	101	72.55882353	6	26	13.96774194	35.17	36.67	36.15285714	92	100	96.67741935	143.5	27.5	32.8	8.9
16225281	25137553	36966439	1		2172/9/7 17:47	2172/9/13 15:01	5.884722222	62.6865064	0	1	t	2172/9/7 17:48	2172/9/10 22:48	3.21	1	t	62	EW EMER.	PHYSICIAN REFERRAL	English	MARRIED	Private	1	HOME HEALTH CARE	57	94	76.4516129	110	146	126.483871	69	106	88.61290323	83	117	100.1935484	9	25	17.22580645	36.78	37.17	36.95285714	92	99	96.26666667	121	41.8	45.7	14.6
16225912	22760915	32470453	0	2155/2/3	2155/1/12 15:57	2155/2/3 16:45	22.03333333	62.03193659	1	1	t	2155/1/12 15:58	2155/2/3 22:21	22.27	1	t	62	URGENT	TRANSFER FROM HOSPITAL	English	MARRIED	Private	1	DIED	39	80	52.96774194	75	184	125.5220588	27	69	45.68382353	35	103	63.07971014	9	29	19.26984127	33.94	37.83	36.01111111	86	100	95.38333333	140.8823529	25.2	31.1	9
16234130	25256002	38177515	1	2142/2/15	2141/5/6 8:15	2141/5/18 12:00	12.15625	91.34318	0	1	t	2141/5/6 8:59	2141/5/10 1:15	3.68	1	t	91	EW EMER.	TRANSFER FROM HOSPITAL	English	MARRIED	Medicare	3	SKILLED NURSING FACILITY	50	78	63.71428571	93	123	106.6896552	45	72	55	64	88	73.34482759	13	25	18.78571429	35.78	36.78	36.43571429	93	99	96.44444444	84.5	34.6	36.1	11.5
16254738	26192634	34370033	1		2155/5/26 15:09	2155/6/22 16:35	27.05972222	19.39872537	0	1	t	2155/5/26 15:32	2155/6/2 15:02	6.98	1	t	19	EW EMER.	EMERGENCY ROOM	Spanish	MARRIED	Other	3	REHAB	90	146	117.25	87	131	109.3333333	45	93	61.85	61	105	74.53448276	15.5	31	21.45	36.39	38.8	37.86380952	98	100	99.55555556	174.1111111	21.8	44.5	7
16260607	29191617	38166064	1		2195/9/25 6:00	2195/9/30 20:40	5.611111111	56.73130691	0	1	t	2195/9/25 7:41	2195/9/26 17:47	1.42	1	t	43	EW EMER.	PHYSICIAN REFERRAL	English	DIVORCED	Medicare	2	HOME	81	100	88.08	160	198	173.28	86	109	96	108	134	118.4	12	36	22.96	36.39	37.22	36.96333333	86	100	96.6	127.5	26.3	35	8.6
16291531	20252780	38333060	1		2130/7/2 19:50	2130/7/11 17:15	8.892361111	76.50056234	0	1	t	2130/7/2 21:11	2130/7/8 22:13	6.04	1	t	76	OBSERVATION ADMIT	PROCEDURE SITE	English	SINGLE	Medicare	1	SKILLED NURSING FACILITY	44	65	54.23076923	86	147	115.25	33	50	41.08333333	52	72	60.54166667	14	21	16.88461538	36.33	36.61	36.46571429	93	98	95	121	26.3	28.1	8
16291864	21667672	32985850	0		2142/12/12 21:52	2142/12/31 13:10	18.6375	76.94707375	0	1	t	2142/12/14 4:01	2142/12/28 20:32	14.69	1	t	76	EW EMER.	EMERGENCY ROOM	English	WIDOWED	Medicare	1	SKILLED NURSING FACILITY	76	118	85.80769231	104	168	127.1923077	40	110	54.80769231	35	117	74.90384615	18	30	24.42592593	36.28	39.56	37.555	93	99	97.03846154	97.8	33.7	35.2	10.2
16292138	26574495	38496157	0		2185/4/17 3:06	2185/4/30 14:23	13.47013889	56.29057219	0	1	t	2185/4/17 4:48	2185/4/22 21:27	5.69	1	t	56	EW EMER.	TRANSFER FROM HOSPITAL	English		Medicare	3	SKILLED NURSING FACILITY	55	121	75.46875	82	139	104.5333333	31	84	60.2	49	91	71.83333333	8	22.5	14.98484848	36	38.2	36.83333333	90	100	97.8125	101.6666667	35.3	38.3	11.2
16299475	29187209	37781623	0	2173/6/1	2173/5/2 17:28	2173/6/1 8:47	29.63819444	61.33327979	1	1	t	2173/5/2 17:28	2173/5/11 11:27	8.75	1	t	61	DIRECT EMER.	PHYSICIAN REFERRAL	Portuguese		Medicaid	3	DIED	85	110	97.46153846	101	149	122.24	50	102	76	62	110	85.83333333	19	32	27.57692308	36.44	36.89	36.73	88	94	91	156.6	36.2	36.3	12.2
16345630	24990195	33621501	1		2166/11/30 0:00	2166/12/8 14:23	8.599305556	71.91172428	0	1	t	2166/11/30 9:03	2166/12/3 15:25	3.27	1	t	71	SURGICAL SAME DAY ADMISSION	PHYSICIAN REFERRAL	English	MARRIED	Medicare	1	HOME HEALTH CARE	68	98	86	82	131	109.6	38	61	48.8	52	77	65.8	12	25	19.58333333	35.2	38.6	37.81333333	95	100	98.7	139.6111111	27.5	34.5	8.9
16356152	20553988	30511260	0		2125/2/11 9:06	2125/2/14 15:30	3.266666667	21.1153678	0	1	t	2125/2/11 9:07	2125/2/12 17:04	1.33	1	t	20	EW EMER.	TRANSFER FROM HOSPITAL	Spanish	SINGLE	Medicaid	3	HOME	102	134	113.0909091	125	189	148.4545455	82	117	95.72727273	99	137	111.0909091	13	26	20.63636364	36.89	37.22	37.112	93	100	99	171.125	18.8	26.6	5.9
16364438	20442178	39626608	1		2125/10/30 16:53	2125/11/10 19:30	11.10902778	48.82877509	0	1	t	2125/11/3 4:46	2125/11/5 21:42	2.71	1	t	48	DIRECT EMER.	PHYSICIAN REFERRAL	English	MARRIED	Private	2	HOME HEALTH CARE	71	131	96.53333333	124	195	162.4642857	70	124	92	90	133	112.0357143	13	23	18.06666667	36.56	37.11	36.8625	90	100	97.83333333	117.5	23.5	25.8	7.2
16375044	20041429	38724977	0	2147/10/22	2147/10/19 0:45	2147/10/22 17:53	3.713888889	82.79681759	1	1	t	2147/10/19 0:45	2147/10/22 20:24	3.82	1	t	82	URGENT	TRANSFER FROM HOSPITAL	English	DIVORCED	Medicare	3	DIED	94	128	106.44	78	108	92.13043478	47	71	57.47826087	58	78	65.73913043	19	37	28.70833333	35.78	36.61	36.41666667	84	99	95	152.5	34.1	35.1	11.4
16403386	29854430	30349084	0		2147/3/29 19:48	2147/4/10 14:30	11.77916667	87.24045701	0	1	t	2147/3/29 19:49	2147/4/5 21:36	7.07	1	t	87	EW EMER.	EMERGENCY ROOM	English	MARRIED	Medicare	1	SKILLED NURSING FACILITY	78	120	98.54545455	100	178	137.7142857	43	79	54.71428571	57	99	74.47619048	10	22	15.24	36.5	38.78	37.64428571	97	100	98.95454545	168	31.2	34.7	10.6
16403976	25515874	38257163	0		2142/12/9 0:00	2142/12/18 17:16	9.719444444	49.93795347	0	1	t	2142/12/9 21:43	2142/12/12 10:01	2.51	1	t	39	SURGICAL SAME DAY ADMISSION	PHYSICIAN REFERRAL	English	MARRIED	Private	1	HOME HEALTH CARE	65	102	83.07142857	76	136	100.9032258	39	119	53.58064516	55	123	68.9	13	23	19.25	36.72	37.22	36.94909091	92	100	95.60714286	122.1666667	22.8	29.7	7.8
16406473	27831768	38838605	1	2136/11/25	2132/5/18 16:41	2132/6/2 14:50	14.92291667	85.37858499	0	1	t	2132/5/19 13:15	2132/5/20 15:02	1.07	1	t	75	OBSERVATION ADMIT	PHYSICIAN REFERRAL	English	MARRIED	Medicare	1	SKILLED NURSING FACILITY	61	89	78.03225806	86	141	110.3829787	28	72	47.2826087	52	86	65	12.5	29	19.46969697	36.33	36.67	36.466	93	100	98.125	128.55	28	31.5	9.2
16458801	24165691	39405970	0		2148/9/7 21:51	2148/9/21 14:30	13.69375	56.68697033	0	1	t	2148/9/7 22:46	2148/9/9 18:10	1.81	1	t	56	EW EMER.	EMERGENCY ROOM	English	WIDOWED	Medicare	2	REHAB	74	97	82.52173913	87	124	107.8695652	49	78	59.86956522	63	93	76.17391304	7	29	19.56521739	37.06	37.22	37.14	93	99	95.04347826	97.8	25.5	29.3	8
16465153	27741112	37565338	0	2126/11/14	2126/2/24 13:02	2126/3/6 18:15	10.21736111	72.14933402	0	1	t	2126/2/24 14:48	2126/2/25 22:35	1.32	1	t	72	EW EMER.	EMERGENCY ROOM	English	MARRIED	Medicare	1	HOME HEALTH CARE	58	91	72.5	87	120	103.4782609	45	68	53.125	57	78	65.29166667	12	31	16.54166667	36.33	36.78	36.54	92	100	96.16	151.4285714	23.5	25.1	7.1
16470044	28874558	36514239	1	2122/1/2	2121/12/16 18:49	2122/1/2 10:32	16.65486111	54.95767745	1	1	t	2121/12/16 20:48	2121/12/31 17:05	14.85	1	t	54	OBSERVATION ADMIT	EMERGENCY ROOM	English			3	DIED	84	111	97.18518519	81	121	100.8148148	48	73	64.44444444	58	83	72.66666667	15	28	24.26785714	37.22	38.39	37.75125	91	100	95.96153846	128	34.9	40.8	11.5
16470813	25811400	35305690	1	2164/12/7	2164/12/6 13:04	2164/12/7 0:00	0.455555556	83.9323803	1	1	t	2164/12/6 13:04	2164/12/8 2:05	1.54	1	t	83	DIRECT EMER.	PHYSICIAN REFERRAL	English	SINGLE		3	DIED	87	143	100.3513514	72	113	87.61363636	46	93	57.75	1	98	68.62068966	2	41	23.18333333	36.2	38	37.57	88	100	96.65384615	166.25	41.6	49.9	14.1
16479907	25917148	34104982	0		2189/2/9 0:00	2189/2/12 14:04	3.586111111	64.10677852	0	1	t	2189/2/9 18:00	2189/2/12 5:41	2.49	1	t	64	URGENT	TRANSFER FROM HOSPITAL	English	SINGLE	Private	1	HOME	63	78	68.51851852	103	160	136.08	38	79	59.16	58	98	77.4	7	22	16.19230769	36.5	37.06	36.705	94	99	96.07692308	115.1	31.8	33.1	10.7
16494541	29289337	36571367	1		2128/7/18 22:33	2128/7/22 18:50	3.845138889	91.54741674	0	1	t	2128/7/18 22:34	2128/7/20 17:45	1.8	1	t	91	URGENT	TRANSFER FROM HOSPITAL	English	MARRIED	Medicare	1	HOME HEALTH CARE	57	96	70.90322581							61	115	72.09677419	9	22	14.26666667	35.89	36.72	36.37285714	87	100	96.4	121	28.2	30.6	10.1
16500869	29703694	34996522	1		2156/4/11 13:41	2156/4/17 17:09	6.144444444	59.27817759	0	1	t	2156/4/11 18:25	2156/4/12 10:14	0.66	1	t	55	OBSERVATION ADMIT	TRANSFER FROM HOSPITAL	English	MARRIED	Private	1	HOME HEALTH CARE	89	101	95.69230769	107	147	119.6	72	102	84.66666667	88	109.5	100.46875	14	38	19.76923077	36.5	36.78	36.64	92	96	95.15384615	179.75	27.5	40.1	8.5
16500918	25638285	32474808	0		2182/2/20 14:24	2182/3/2 14:35	10.00763889	50.13787571	0	1	t	2182/2/23 4:46	2182/2/25 17:21	2.52	1	t	49	EW EMER.	EMERGENCY ROOM	English	WIDOWED	Other	1	HOME HEALTH CARE	60	133	87.91428571	73	136	101.1290323	31	81	56.35483871	47	104	67.51612903	13	33	20.6969697	35.56	35.83	35.68	94	100	96.96875	213.75	32.8	36.6	11.2
16504032	24880775	35022290	1		2159/9/25 18:33	2159/11/2 14:25	37.82777778	53.7318132	0	1	t	2159/9/25 20:07	2159/10/13 14:06	17.75	1	t	51	EW EMER.	TRANSFER FROM HOSPITAL	English	SINGLE	Medicare	1	HOME HEALTH CARE	48	108	70.61538462	123	137	128.5	53	106	71.5	63	114	79.76190476	7	35	21.425	36.5	37.06	36.73	93	100	96.6	163.6666667	47.3	52.5	16.6
16524862	23626810	39073826	0		2118/1/7 1:16	2118/1/11 19:15	4.749305556	91.01657197	0	1	t	2118/1/7 2:31	2118/1/11 19:33	4.71	1	t	91	URGENT	TRANSFER FROM HOSPITAL	English	WIDOWED	Medicare	1	REHAB	69	102	90.12121212	84	157	117.1515152	52	85	62.63636364	61	115	81.3030303	12	27	17.44285714	36.33	37.11	36.89833333	93	100	98.33333333	104.8	30.8	38.9	10.2
16530249	26928885	30817522	1	2185/3/3	2185/2/15 1:11	2185/3/3 21:12	16.83402778	68.12334098	1	1	t	2185/2/15 1:13	2185/3/3 23:24	16.92	1	t	68	URGENT	TRANSFER FROM HOSPITAL			Private	3	DIED	74	139	105.76	88	123	102.6388889	55	87	67.55555556	66	98	79	19	30	29.07692308	34.4	38	36.99	91	99	95.36	190.5	32.5	34.4	10.7
16531564	22821883	31810733	0		2129/12/21 0:00	2130/1/5 13:38	15.56805556	80.96922041	0	1	t	2129/12/22 11:20	2129/12/29 17:17	7.25	1	t	80	SURGICAL SAME DAY ADMISSION	PHYSICIAN REFERRAL	English	MARRIED	Medicare	1	HOME HEALTH CARE	63	110	85.46153846	89	134	109.4	31	89	48.52	47	92	62.08	8	26	15.29787234	36.56	37.28	36.92666667	95	100	97.51162791	136.2	27.4	27.4	8.4
16536493	25376258	39687676	1		2142/1/5 3:04	2142/1/8 17:40	3.608333333	63.01271425	0	1	t	2142/1/5 4:54	2142/1/6 22:37	1.74	1	t	61	EW EMER.	EMERGENCY ROOM	English	SINGLE	Private	1	SKILLED NURSING FACILITY	72	103	87.65384615	54	159	109.6923077	19	93	46.84615385	28	97	61.34615385	14	32	21	36.56	37.78	36.91428571	92	100	96.16	141.8	31.3	32.5	10.3
16555922	28985617	31844607	0	2184/9/20	2183/10/2 14:00	2183/10/16 14:49	14.03402778	68.75178466	0	1	t	2183/10/3 11:32	2183/10/9 22:00	6.44	1	t	68	ELECTIVE	PHYSICIAN REFERRAL	English	DIVORCED	Medicare	1	SKILLED NURSING FACILITY	70	86	82.08333333	86	125	106.0416667	50	77	61.79166667	63.5	94.5	77.34	16	33	24.74074074	35.7	36.6	36.1125	97	100	99.5	130.8421053	22.8	33.8	7.1
16568465	26026708	34830231	0		2148/6/12 13:01	2148/6/27 17:00	15.16597222	68.44710181	0	1	t	2148/6/12 15:11	2148/6/13 6:19	0.63	1	t	67	URGENT	TRANSFER FROM HOSPITAL	English	SINGLE	Medicare	1	HOME HEALTH CARE	90	100	94.17647059	96	150	127.2777778	47	106	62.83333333	65	117	77.33333333	19	26	22.23529412	36.5	37	36.7775	91	100	96.11764706	119	25.5	28.8	8.5
16605189	20388216	38716703	1		2183/4/27 1:25	2183/6/1 13:27	35.50138889	75.31775926	0	1	t	2183/4/27 2:11	2183/5/15 20:31	18.76	1	t	75	EW EMER.	TRANSFER FROM HOSPITAL	English	MARRIED	Medicare	3	REHAB	75	95	80.76	96	125	110.76	55	108	63.92	68	115	78.16	22	28	27.52	36.67	37.17	36.90375	98	100	99.4	190.4285714	30	33	9.7
16615529	27663380	38021388	0	2146/10/21	2146/10/20 1:34	2146/10/21 12:31	1.45625	53.79964867	1	1	t	2146/10/20 2:48	2146/10/21 14:53	1.5	1	t	53	EU OBSERVATION	EMERGENCY ROOM	English	SINGLE	Private	1		110	174	128.3030303	70	182	101.1285714	44.5	105	65.24285714	53.5	136	77.14705882	9	21	14.75757576	38.28	39.56	38.856	95	99	97.9375	142.5	45.1	47.8	14.5
16646694	27548876	38839165	0	2177/4/26	2177/4/7 7:15	2177/4/26 23:58	19.69652778	65.26366651	1	1	t	2177/4/17 9:02	2177/4/27 3:53	9.79	1	t	65	SURGICAL SAME DAY ADMISSION	PHYSICIAN REFERRAL	English	DIVORCED	Medicare	1	DIED	91	125	105.72	76	126	102.9038462	39	63	50.98076923	38.5	85	67.38	11	29	22.44230769	36.44	39.22	37.437	87	100	97.68181818	131.4	31.7	32.4	9.9
16668160	26694394	30219790	1		2148/4/20 14:04	2148/4/25 16:47	5.113194444	69.30286252	0	1	t	2148/4/21 18:32	2148/4/24 22:33	3.17	1	t	65	EW EMER.	EMERGENCY ROOM	English	WIDOWED	Private	1	HOME	69	106	79.925	64.5	138	101.4146341	40	70	48.06097561	52	85	65.01219512	14	41	22.0375	36.94	37.67	37.11125	90	99	96.1	166	25.8	32	8.9
16677193	28543807	34791652	0	2168/1/1	2167/5/4 17:01	2167/5/21 16:00	16.95763889	83.33870428	0	1	t	2167/5/4 18:53	2167/5/13 17:39	8.95	1	t	83	EW EMER.	EMERGENCY ROOM	English		Medicare	3	REHAB	70	119	91.47058824	89	172	140.8958333	44	84	63.79166667	55	105	81.79166667	13	27	18.94117647	36.39	37.33	36.69	91	100	96.62745098	111	21.4	27.3	7.2
16680970	22735684	32990606	0	2134/2/10	2134/2/1 21:35	2134/2/10 21:09	8.981944444	33.08676249	1	1	t	2134/2/1 22:40	2134/2/10 22:41	9	1	t	28	OBSERVATION ADMIT	TRANSFER FROM HOSPITAL	English	SINGLE	Medicaid	1	DIED	107	120	116	83	124	108.0909091	33	57	43.66666667	53	292	71	18	29	24.91176471	36.39	37.06	36.745	95	100	98.42424242	109.7272727	28.1	36.4	9
16681197	26514759	33192802	1		2182/1/26 20:06	2182/4/3 18:30	66.93333333	39.07074077	0	1	t	2182/1/26 20:07	2182/3/15 20:41	48.02	1	t	39	URGENT	TRANSFER FROM HOSPITAL	English	SINGLE	Medicare	1	REHAB	83	99	88.65384615	97	125	115.8095238	39	54	48.80952381	56	75	67.73076923	6	25	22.07407407	36.33	36.83	36.47333333	88	97	91.38461538	95.1875	21.4	26.9	6.2
16683749	26695735	30843291	1		2182/1/25 17:46	2182/2/3 20:10	9.1	86.06773667	0	1	t	2182/1/25 18:15	2182/1/28 17:30	2.97	1	t	86	EW EMER.	PHYSICIAN REFERRAL	English	SINGLE	Medicare	1	REHAB	50	103	74.66666667	106	185	151.7037037	48	114	67.96296296	56	122	90.59259259	12	34	20	36.17	37.44	36.75	86	100	97.07692308	158	32.4	40.4	10.8
16697275	29349528	37161608	1	2167/7/29	2158/9/10 9:16	2158/9/15 16:27	5.299305556	69.69101065	0	1	t	2158/9/10 9:18	2158/9/13 18:23	3.38	1	t	69	EW EMER.	EMERGENCY ROOM	English		Private	3	HOME	78	99	88.8	83	137	108.04	49	74	62.83333333	56	104	80.16	17	29	22.72	36.94	37.5	37.23166667	93	97	94.88	138	44.1	49.3	15.3
16705635	24127798	38253802	1	2132/10/21	2132/9/28 1:56	2132/10/21 16:50	23.62083333	76.74219437	1	1	t	2132/9/28 1:57	2132/10/21 18:01	23.67	1	t	76	DIRECT EMER.	PHYSICIAN REFERRAL	English	MARRIED	Medicare	3	DIED	69	112	82.95833333	88	176	116.68	49	83	63.56	63	119	82.84	8	30	25.73076923	36.5	37.28	36.94428571	90	99	95.95833333	164	47.1	47.1	15.4
16706338	20588037	30563368	1		2115/3/15 12:27	2115/3/18 16:45	3.179166667	69.20128778	0	1	t	2115/3/16 0:19	2115/3/17 2:20	1.08	1	t	69	OBSERVATION ADMIT	PHYSICIAN REFERRAL	English	MARRIED	Medicare	1	HOME	51	68	56.92	84	115	97.8	50	68	60.12	63	83	72.32	12	24	16.4	36.83	37.11	36.988	90	98	94.32	105	35.7	39.4	11.5
16740908	21266865	34986756	0		2120/10/8 22:57	2120/10/16 18:13	7.802777778	48.77214628	0	1	t	2120/10/9 0:37	2120/10/10 14:34	1.58	1	t	40	OBSERVATION ADMIT	TRANSFER FROM HOSPITAL	English	SINGLE	Private	2	HOME	74	99	82.20689655	107	147	132.32	70	102	87.96	81	114	100.52	17	40	23.86206897	36.17	37.61	36.61142857	94	100	98.51724138	150.5	36.4	37	11.4
16742247	22125532	38915996	1	2181/11/9	2176/1/18 0:34	2176/1/31 16:40	13.67083333	58.04660913	0	1	t	2176/1/18 0:35	2176/1/27 20:50	9.84	1	t	58	URGENT	TRANSFER FROM HOSPITAL	English	MARRIED	Private	2	HOME	75	92	83.88888889	98	207	140.4444444	55	109	76.72222222	70	133	94.43055556	14	29	19.80555556	37.17	37.83	37.49214286	89	100	97.58333333	103.7142857	26.6	32.6	9.5
16760905	23998657	36052415	0		2128/3/13 0:00	2128/3/19 18:08	6.755555556	83.19712957	0	1	t	2128/3/13 9:56	2128/3/14 17:34	1.32	1	t	83	SURGICAL SAME DAY ADMISSION	PHYSICIAN REFERRAL	English	SINGLE	Medicare	1	HOME HEALTH CARE	59	87	79.40740741	85	175	113	47	95	57.25	60	125	76.46428571	11	21	17	33.33	37	36.11	95	100	97.88888889	123.1304348	23.8	31.8	7.8
16763978	24251350	34013082	0		2119/12/14 4:27	2119/12/26 17:07	12.52777778	82.95056269	0	1	t	2119/12/14 5:30	2119/12/21 23:01	7.73	1	t	82	EW EMER.	EMERGENCY ROOM	English	WIDOWED	Medicare	1	REHAB	55	80	64.5	82	170	132.7916667	43	95	64.41666667	56	113	84.33333333	16	29	20	36.44	37.06	36.75222222	99	100	99.95833333	98.25	32.1	37.6	10.3
16766859	25099693	36956672	1		2146/7/25 5:22	2146/7/27 17:57	2.524305556	54.56188393	0	1	t	2146/7/25 7:03	2146/7/25 16:26	0.39	1	t	54	EW EMER.	EMERGENCY ROOM	Portuguese	MARRIED	Medicaid	3	HOME	99	120	109.5	91	130	106.3636364	52	76	64.09090909	62	86	73.54545455	18	32	24.66666667	36.72	37.17	36.9725	91	95	92.83333333	176	38.1	40.4	13.6
16783047	23312725	34983602	0		2161/10/19 4:50	2161/11/7 16:00	19.46527778	45.79820883	0	1	t	2161/10/19 6:55	2161/10/29 13:45	10.28	1	t	34	EW EMER.	WALK-IN/SELF REFERRAL	English	MARRIED	Private	3	REHAB	106	125	114.9166667	79	104	88.7826087	40	78	53.91304348	54	86	65.2173913	20	43	29.96	36.89	39.39	37.983	89	100	96.32	138	28.3	29.1	9.6
16788404	20248938	37526576	1		2184/4/1 13:17	2184/4/6 13:33	5.011111111	29.25066524	0	1	t	2184/4/1 13:19	2184/4/6 13:34	5.01	1	t	29	URGENT	TRANSFER FROM HOSPITAL	English		Private	3	ACUTE HOSPITAL	53	81	65.11538462	88	138	114.8103448	41	65	52.03448276	60	87	72.35714286	14	35	22.96153846	36.67	37.17	36.96	91	98	93.96153846	138.8	33.7	35.7	11.5
16791252	22677648	36021105	1	2183/7/8	2183/6/4 6:29	2183/7/8 5:00	33.93819444	64.42237787	1	1	t	2183/6/4 7:32	2183/7/2 4:02	27.85	1	t	64	EW EMER.	TRANSFER FROM HOSPITAL	English	SINGLE	Medicaid	1	DIED	76	115	90.72	137	184	155.12	88	126	100.88	105	134	117	19	46	31.4	36.94	37.11	37.034	88	98	91.48	125.5	33.3	34.6	11.1
16796609	25585712	38760042	0		2142/1/27 14:26	2142/2/10 14:00	13.98194444	75.07283223	0	1	t	2142/1/29 12:35	2142/1/30 12:39	1	1	t	75	OBSERVATION ADMIT	TRANSFER FROM HOSPITAL	English	WIDOWED	Medicaid	1	HOME HEALTH CARE	79	127	90.16666667	111	142	125.16	46	84	62.28	68	96	80.4	16	35	27.03333333	36.5	37.17	36.71571429	91	97	93.73333333	109.2	30.4	37.2	10.2
16796953	26364734	38611090	1		2158/2/4 21:39	2158/2/20 20:55	15.96944444	78.09555879	0	1	t	2158/2/4 22:24	2158/2/5 12:29	0.59	1	t	78	EW EMER.	TRANSFER FROM HOSPITAL	English	DIVORCED	Medicare	1	HOME HEALTH CARE	46	77	57.41176471	127	162	142.4	52	86	61.33333333	80	107	86.06666667	8	33	18.29411765	36.61	37.22	36.76111111	92	99	94.29411765	122.4	31.8	39.1	10.3
16798013	25682969	35781870	1	2148/2/14	2148/2/4 20:55	2148/2/14 8:23	9.477777778	76.09547513	1	1	t	2148/2/12 3:27	2148/2/14 9:26	2.25	1	t	76	URGENT	TRANSFER FROM HOSPITAL	English		Medicare	3	DIED	94	127	107.9137931	69	144	103.7413793	44	83	63.55172414	50	92	72.68965517	17	33	24.45	36.61	37.44	37.08571429	89	100	95.3220339	141.5555556	29.1	31.1	9.7
16798325	24580200	37662869	1		2177/11/14 21:11	2177/12/16 11:45	31.60694444	58.8703343	0	1	t	2177/11/14 22:53	2177/11/25 22:33	10.99	1	t	58	EW EMER.	TRANSFER FROM HOSPITAL	English	DIVORCED	Private	3	SKILLED NURSING FACILITY	77	113	95.28	109	148	127.28	58	86	67.76	74	104	84.29166667	12	25	17.56	36.5	37.17	36.89	93	97	94.96	122	43.3	48.5	14.7
16800170	21622732	38337923	0		2192/9/20 7:20	2192/10/3 19:50	13.52083333	86.72099473	0	1	t	2192/9/20 7:21	2192/9/28 6:58	7.98	1	t	82	EW EMER.	EMERGENCY ROOM	English	MARRIED	Medicare	1	SKILLED NURSING FACILITY	80	105	91.03571429	86	132	110.6	37	71	49.78333333	52	87	70.56666667	16	21	16.82258065	36.33	38.44	36.98	97	100	99.17857143	220.25	29.1	40	9.2
16805935	27081408	38988607	1		2145/4/11 14:28	2145/4/24 19:56	13.22777778	63.27544143	0	1	t	2145/4/11 19:31	2145/4/12 17:28	0.91	1	t	63	OBSERVATION ADMIT	TRANSFER FROM HOSPITAL	English	DIVORCED	Private	1	SKILLED NURSING FACILITY	60	89	72.6	97	178	124.1481481	56	103	78.55555556	73	123	92.37037037	9	22	15.2	36.44	37	36.85166667	92	98	95.6	94	41.9	42.6	13.2
16806818	20697797	36449443	0		2150/10/26 16:46	2150/11/5 16:12	9.976388889	76.81781014	0	1	t	2150/10/27 12:41	2150/11/1 11:31	4.95	1	t	76	URGENT	TRANSFER FROM HOSPITAL	English	WIDOWED	Medicare	3	HOME HEALTH CARE	57	86	73.75	89	139	117.4444444	43	68	52	63	89	72.52	12	21	15.46153846	35.67	37.33	36.48571429	90	100	95.04	125.6842105	26.9	35.5	8.1
16823404	29252266	31111053	1		2119/2/11 14:00	2119/2/17 17:46	6.156944444	61.11385146	0	1	t	2119/2/12 9:54	2119/2/14 18:08	2.34	1	t	61	ELECTIVE	PHYSICIAN REFERRAL	English	MARRIED	Private	1	HOME HEALTH CARE	60	79	70.33333333	110	135	118.7083333	51	74	57.04166667	65	94	74.08333333	12	28	20.26	35.6	37.8	37.0815	93	100	95.75	149.7058824	28.2	35.9	9.2
16844334	26640340	32457438	0		2144/4/13 17:34	2144/4/19 12:05	5.771527778	43.28334623	0	1	t	2144/4/13 18:27	2144/4/15 14:38	1.84	1	t	42	EW EMER.	WALK-IN/SELF REFERRAL	English	MARRIED	Private	3	HOME	84	113	94.51851852	88	120	100.04	44	88	61.44	58	98	73.36	12	33	21.92592593	36.56	39.33	37.35	91	100	95.51851852	97	25.5	26.3	9
16848220	23345321	32197780	1	2188/1/19	2187/11/29 23:37	2188/1/19 8:05	50.35277778	53.91168055	1	1	t	2187/12/17 10:44	2187/12/18 20:25	1.4	1	t	53	EW EMER.	WALK-IN/SELF REFERRAL	English	SINGLE		2	DIED	86	102	92.36	97	181	144.44	63	104	84.24	74	119	101.56	6	33	17.72	36.33	38.11	37.30222222	84	100	94.12	84.625	24	27	7.7
16850689	23214977	35884599	0		2147/7/20 17:30	2147/10/3 13:33	74.83541667	75.54891597	0	1	t	2147/7/23 2:40	2147/7/30 7:13	7.19	1	t	74	ELECTIVE	PHYSICIAN REFERRAL	English	WIDOWED	Medicare	1	HOME HEALTH CARE	59	187	93.6	85	155	119.9259259	38	84	55.07407407	52	99	70.2962963	7	33	19.8	36.56	39.33	37.40818182	90	100	96.75862069	160.3333333	20.2	22.7	6.3
16858200	22902297	37682773	1	2175/9/15	2175/7/11 20:51	2175/8/20 14:20	39.72847222	67.52399437	0	1	t	2175/7/14 20:59	2175/8/20 14:37	36.73	1	t	65	EW EMER.	EMERGENCY ROOM	English	MARRIED	Medicare	1	CHRONIC/LONG TERM ACUTE CARE	58	119	78.41935484	67	124	97.93333333	39	82	57.36666667	46	93	74	12	27	19.35714286	36.61	37.17	36.89	91	100	97.51851852	140.6666667	25.4	29.5	8.4
16860825	21756436	30041209	0		2199/1/28 17:32	2199/1/31 16:36	2.961111111	57.07534883	0	1	t	2199/1/28 19:20	2199/1/29 17:10	0.91	1	t	52	EW EMER.	EMERGENCY ROOM	English	SINGLE	Medicaid	2	HOME	85	114	95.47826087	90	159	128.7142857	52	108	73.15	64	117	85.19047619	17	40	23.82608696	36.72	37.33	36.925	94	100	98.47826087	150.75	43.5	44.7	14.1
16886696	24229538	34952474	0	2169/3/13	2168/5/15 4:09	2168/5/30 17:30	15.55625	43.37009138	0	1	t	2168/5/15 7:54	2168/5/20 22:44	5.62	1	t	43	EW EMER.	TRANSFER FROM HOSPITAL	English	WIDOWED	Private	1	HOME	96	118	107.48	93	129	109.52	53	82	62.24	64	94	76.2	10	23	14.6	36.39	36.78	36.54444444	95	100	98.68	124.5	16.8	20	6.5
16886892	23419390	32036912	1		2169/8/27 22:15	2169/9/8 14:00	11.65625	69.65416103	0	1	t	2169/8/27 22:16	2169/9/1 18:29	4.84	1	t	69	OBSERVATION ADMIT	PHYSICIAN REFERRAL	English		Medicare	1	HOME HEALTH CARE	44	93	57.46153846	80	148	104.5384615	49	90	66.80769231	61	106	78.92307692	11	20	18.16071429	36.56	37.17	36.90166667	96	100	98.80769231	155.2	38.4	42.6	12.6
16900925	20199446	34929569	0		2153/11/26 22:26	2153/12/3 15:20	6.704166667	91.90333182	0	1	t	2153/11/26 22:26	2153/11/29 17:27	2.79	1	t	91	URGENT	TRANSFER FROM HOSPITAL	English	WIDOWED	Medicare	1	HOME HEALTH CARE	86	106	95.66666667	105	141	123.6	48	106	63.85	57	112	77.9	11	25	20.04761905	36.22	38.56	37.20875	91	99	94.38095238	101.6	29	34.4	10.4
16906282	21712884	37453475	0		2147/12/9 20:31	2147/12/20 19:46	10.96875	39.93870601	0	1	t	2147/12/16 14:56	2147/12/17 13:47	0.95	1	t	39	EW EMER.	EMERGENCY ROOM	Spanish	SINGLE	Medicaid	3	HOME	53	93	81.73913043	102	173	141.7727273	48	94	70.04545455	55	107	87.22727273	11	20	13.65217391	35.61	36.83	36.56333333	95	100	97.47826087	205.6666667	23.9	25.2	7.1
16936739	24717597	38285286	0	2150/10/14	2150/10/8 20:55	2150/10/14 12:31	5.65	40.76842622	1	1	t	2150/10/9 18:06	2150/10/14 14:28	4.85	1	t	35	EW EMER.	PHYSICIAN REFERRAL	English	SINGLE	Medicaid	1	DIED	70	102	91.28	89	134	119.3333333	31	59	41.16666667	50	71	62.96153846	16	27	20.74137931	35.67	37.5	36.51214286	94	100	97.24	77.375	16.8	21.5	6.1
16951157	23771830	35469548	0		2166/10/8 20:04	2166/12/21 18:41	73.94236111	49.7696544	0	1	t	2166/11/5 16:27	2166/11/7 13:25	1.87	1	t	46	URGENT	TRANSFER FROM HOSPITAL	English	SINGLE	Medicare	1	REHAB	90	117	102.24	91	153	122.3913043	46	97	73.56521739	57	104	84.5	19	48	30.4	36.61	37.28	36.88833333	90	100	95.2	100	22.2	22.2	7.1
16977266	23678932	38008071	1		2140/5/1 19:58	2140/5/4 17:46	2.908333333	77.33356499	0	1	t	2140/5/1 21:10	2140/5/3 18:19	1.88	1	t	77	EW EMER.	TRANSFER FROM HOSPITAL	English	WIDOWED	Medicare	1	HOME	34	87	54.84375	147	187	166.9375	51	85	65.78125	79	113	93.65625	10	26	20.59375	36.56	36.83	36.72166667	89	98	95.34375	137.6666667	28.6	31.5	8.5
16982151	26430179	32559836	0		2134/3/24 13:17	2134/4/9 17:10	16.16180556	66.22602404	0	1	t	2134/3/27 18:30	2134/3/28 18:10	0.99	1	t	66	DIRECT EMER.	CLINIC REFERRAL	English	MARRIED	Private	2	SKILLED NURSING FACILITY	91	117	107.4444444	78	103	89.67857143	27	66	50.5	41	73	59.25	7	20	12.5862069	36.44	36.89	36.66833333	91	100	97.40740741	75	25.4	32.4	8.3
16982205	28335083	39473453	0		2155/4/15 7:15	2155/4/20 17:00	5.40625	49.2855698	0	1	t	2155/4/15 23:48	2155/4/17 18:38	1.78	1	t	49	SURGICAL SAME DAY ADMISSION	PHYSICIAN REFERRAL	English	SINGLE	Private	3	HOME	94	110	101.4615385	108	148	132.625	52	83	61.83333333	67	89	76.875	17	31	21.65384615	36.61	37.33	36.94333333	88	95	92.30769231	228.75	39.6	39.6	12.9
16987080	22306248	30304622	0		2151/2/13 20:37	2151/2/25 17:45	11.88055556	56.1200821	0	1	t	2151/2/13 22:33	2151/2/18 17:14	4.78	1	t	56	EW EMER.	EMERGENCY ROOM	English	MARRIED	Private	3	REHAB	56	101	77.51851852	87	196	143.1428571	44	99	68.5	60	141	94.28571429	11	28	17.39285714	37.33	38.78	38.1175	95	100	98.67857143	115.1666667	27.2	28.8	9
16987574	29036869	37893051	0		2123/11/21 14:08	2123/12/15 18:45	24.19236111	74.88869541	0	1	t	2123/11/21 18:22	2123/11/24 16:56	2.94	1	t	74	EW EMER.	PHYSICIAN REFERRAL	English	SINGLE	Medicare	1	SKILLED NURSING FACILITY	58	91	70.92	73	135	100.4482759	25	98	67.70689655	41	111	79.5862069	16	25	19.88	36.56	37.17	36.87285714	93	100	96.52	155.2	39.6	48.6	13.3
17003151	20196181	37925824	0		2159/9/1 2:32	2159/9/14 14:40	13.50555556	66.66560132	0	1	t	2159/9/1 3:46	2159/9/4 18:32	3.62	1	t	66	EW EMER.	EMERGENCY ROOM	English		Private	1	REHAB	61	98	78.31578947	90	141	118.2631579	51	77	64.05263158	66	101	86.26315789	7	20	13.2	35.56	37.83	36.75	98	100	99.63157895	149.75	29.3	33.9	10
17030962	21063344	30081487	0	2182/1/1	2181/12/25 22:08	2182/1/1 9:27	6.471527778	79.98477235	1	1	t	2181/12/25 22:09	2182/1/1 11:24	6.55	1	t	78	EW EMER.	EMERGENCY ROOM	English	MARRIED	Medicare	1	DIED	83	160	101.3636364	77	164	111.1818182	44	98	59.5	57	107	72.72727273	10	27	15.64583333	35	37.9	36.19818182	94	100	98.0952381	86.125	23.5	26.6	7.2
17032538	23958856	39736994	1		2138/7/13 8:00	2138/7/28 15:15	15.30208333	80.5300796	0	1	t	2138/7/13 14:07	2138/7/24 17:51	11.16	1	t	77	ELECTIVE	PHYSICIAN REFERRAL	English	MARRIED	Medicare	2	ACUTE HOSPITAL	60	82	70.44117647	120	198	151.8243243	45	95	63.36486486	65.5	139	90.5	11	24	15.45714286	33.44	36.83	35.62692308	94	100	97.44117647	150.2	33.6	34	11
17033046	21582058	34287999	1		2149/11/14 7:15	2149/12/9 14:45	25.3125	82.86874479	0	1	t	2149/11/14 8:37	2149/12/9 15:03	25.27	1	t	82	SURGICAL SAME DAY ADMISSION	PHYSICIAN REFERRAL	English	MARRIED	Medicare	1	REHAB	57	85	76.7826087	96	151	124.6818182	54	82	62.5	59	95	78.55769231	9	30	18.78	35.4	37.3	36.73913043	95	100	98.7826087	121.2	28.2	35.4	9.8
17033988	23276701	39989758	0		2130/3/5 8:00	2130/3/13 10:40	8.111111111	38.17340101	0	1	t	2130/3/6 1:04	2130/3/8 19:19	2.76	1	t	38	SURGICAL SAME DAY ADMISSION	PHYSICIAN REFERRAL	English	WIDOWED	Other	3	HOME	98	123	113.84	59	131	108.68	44	91	71	50	104	84.92	15	31	19.32	36.56	37	36.81	91	99	97.08	156	30.1	35.1	9.7
17035151	23683364	32613181	1		2158/1/8 0:37	2158/1/15 18:35	7.748611111	69.01923572	0	1	t	2158/1/8 3:14	2158/1/10 1:12	1.92	1	t	69	EW EMER.	TRANSFER FROM HOSPITAL	English	MARRIED	Medicare	3	HOME	69	149	95.17857143	101	184	141.3333333	56	130	82	69	135	94.81481481	7	35	21.48148148	36.5	37.11	36.754	92	100	95.75	126	50.2	55.9	16.9
17064398	20685313	34046126	0		2150/9/2 7:15	2150/9/9 14:06	7.285416667	74.6688773	0	1	t	2150/9/3 9:57	2150/9/4 23:28	1.56	1	t	74	ELECTIVE	PHYSICIAN REFERRAL	English	MARRIED	Medicare	3	HOME HEALTH CARE	54	97	64.37037037	83	150	118.9545455	48	116	75.54545455	57.5	117	88.73333333	10	22	16.26666667	34.7	37.7	36.73478261	97	100	99.22222222	124.2857143	25.1	32.8	8.5
17066393	28939836	39247742	0	2182/10/20	2182/10/7 23:41	2182/10/20 21:55	12.92638889	82.76657889	1	1	t	2182/10/8 0:03	2182/10/10 1:41	2.07	1	t	82	EW EMER.	TRANSFER FROM HOSPITAL	English	MARRIED	Medicare	1	DIED	93	119	103.4782609	71	138	98.29166667	47	104	64.75	59	113	75.58333333	13	26	17.5625	36.22	36.78	36.59333333	90	100	96.43478261	118.75	37.9	41.4	11.9
17103357	23753088	32910400	1	2137/6/9	2137/4/23 8:00	2137/5/29 12:00	36.16666667	80.30839644	0	1	t	2137/4/29 8:46	2137/5/6 15:39	7.29	1	t	73	OBSERVATION ADMIT	PHYSICIAN REFERRAL	English	MARRIED	Medicare	1	CHRONIC/LONG TERM ACUTE CARE	83	131	101.9310345	39	164	101.5	27	112	67.25	35	155	77.89655172	6	32	17.74137931	36.5	37.22	36.82428571	92	100	97.89655172	135.25	29.1	32.4	8.8
17116333	28885585	30727579	0		2177/4/5 23:38	2177/4/18 15:38	12.66666667	73.26005969	0	1	t	2177/4/5 23:40	2177/4/9 8:01	3.35	1	t	73	OBSERVATION ADMIT	TRANSFER FROM HOSPITAL	English	SINGLE	Medicare	1	REHAB	104	166	135.3846154	62	119	88.97435897	38	75	53.84615385	52	88	66.1125	16	27	19.8	37.11	38.5	37.823	91	100	98.17142857	115.75	23	24.5	7.1
17118998	22293058	35917192	0		2146/7/24 7:02	2146/8/1 17:03	8.417361111	75.55933615	0	1	t	2146/7/24 8:10	2146/7/24 22:09	0.58	1	t	75	EW EMER.	TRANSFER FROM HOSPITAL	English	MARRIED	Medicare	1	HOME HEALTH CARE	74	117	93.11764706	83	132	107.4666667	51	90	72.4	67	102	83.2	15	36	25.11764706	36.44	37.17	36.82	90	97	93.35294118		42.2	42.3	13.4
17136228	21216982	33129143	0		2164/7/7 4:49	2164/7/13 17:21	6.522222222	21.51527671	0	1	t	2164/7/7 7:43	2164/7/9 16:03	2.35	1	t	21	EW EMER.	EMERGENCY ROOM	English	SINGLE	Medicaid	1	HOME	68	144	104.3055556	94	125	106.3548387	52	82	64.64516129	63	91	74.25806452	17	39	24.88888889	36.33	36.89	36.62571429	87	98	93.05555556	110.3333333	27.2	33.6	9.2
17139025	25136974	35826008	1	2149/2/24	2149/2/16 17:12	2149/2/24 20:45	8.147916667	60.12790606	1	1	t	2149/2/18 18:29	2149/2/24 23:16	6.2	1	t	60	DIRECT EMER.	CLINIC REFERRAL	English	MARRIED	Private	1	DIED	73	94	77.71428571	75	147	100.9642857	41	89	52.21428571	49	93	64.28571429	15	29	18.88333333	36.11	36.94	36.56909091	89	100	98.6	203.6	27	29.1	8.8
17161672	27065323	31041300	1		2116/2/1 0:00	2116/2/7 15:47	6.657638889	63.08487523	0	1	t	2116/2/1 9:08	2116/2/2 15:09	1.25	1	t	63	SURGICAL SAME DAY ADMISSION	PHYSICIAN REFERRAL	English	MARRIED	Medicare	1	SKILLED NURSING FACILITY	78	106	92.35	89	128	105	48	72	58.575	60	90	73.95	12	25	18.23809524	35.8	37.4	36.92941176	94	100	97.15	133	29.2	33.2	9.4
17168675	23931505	37960512	0		2168/1/6 0:32	2168/1/31 12:00	25.47777778	45.0137504	0	1	t	2168/1/6 1:49	2168/1/24 16:24	18.61	1	t	45	OBSERVATION ADMIT	TRANSFER FROM HOSPITAL	English	WIDOWED	Private	1	SKILLED NURSING FACILITY	98	113	103.7333333	124	137	131	66	96	82.5	9	109	88.48387097	15	28	19.1	35.61	36.22	35.80375	94	100	97.4137931	169	25.3	31.6	7.7
17171106	21290653	37234125	0	2134/2/3	2134/1/23 0:53	2134/2/3 0:52	10.99930556	78.05993507	1	1	t	2134/1/23 0:55	2134/2/3 4:07	11.13	1	t	65	URGENT	TRANSFER FROM HOSPITAL	English	MARRIED	Medicare	1	DIED	63	135	94.40540541	95	144	116.6944444	41	79	63.05555556	58	92	75.36111111	16	26	21.23684211	35.28	36.78	36.27857143	87	100	95.32432432	208.2857143	28.9	29.7	9.7
17180130	21530737	39838373	1		2164/12/8 2:08	2164/12/11 14:30	3.515277778	52.93660885	0	1	t	2164/12/8 3:52	2164/12/10 21:29	2.73	1	t	52	EW EMER.	TRANSFER FROM HOSPITAL	English	SINGLE		3	HOME	77	102	89.84	92	135	120.2	71	98	86.88	79	107	97.44	13	20	16.90384615	36.5	37.5	37	92	98	95.34615385	90	26.8	32.9	9.9
17184491	29391015	35181068	1		2155/10/8 15:41	2155/11/6 19:30	29.15902778	54.768667	0	1	t	2155/10/8 15:41	2155/10/9 16:51	1.05	1	t	42	DIRECT EMER.	PHYSICIAN REFERRAL	English	SINGLE	Medicare	1	REHAB	84	111	94.92307692	106	169	135.5833333	54	98	72.33333333	70	107	90.125	15	30	19.15384615	36.83	37.06	36.94333333	93	98	95.73076923	249.75	24	30.5	7.6
17212519	20649876	32910304	1		2138/7/26 19:26	2138/7/27 11:50	0.683333333	84.56622656	0	1	t	2138/7/26 19:27	2138/7/27 11:50	0.68	1	t	84	EW EMER.	PACU	Chinese	MARRIED	Medicare	3	HOME	68	102	83.52941176	92	131	108.375	33	59	47.9375	48	74	62.25	17	30	23.17647059	36.39	36.78	36.585	93	100	98.29411765	166	29.3	32.2	9.1
17218341	28680516	37831611	0	2113/4/3	2111/9/1 15:02	2111/10/4 14:11	32.96458333	53.66702731	0	1	t	2111/9/10 11:41	2111/9/15 17:25	5.24	1	t	53	URGENT	TRANSFER FROM HOSPITAL	English		Medicare	3	SKILLED NURSING FACILITY	99	117	108.04	85	120	104.72	52	70	62.72	64	87	77.52	11	19	14.46	36.61	37.56	37.01	89	100	96.76	143.4	23.9	32.2	7.8
17223646	20023461	35038340	0	2152/11/16	2152/10/31 20:11	2152/11/16 13:40	15.72847222	69.83462738	1	1	t	2152/11/3 11:06	2152/11/12 21:56	9.45	1	t	69	URGENT	TRANSFER FROM HOSPITAL	English	MARRIED	Medicare	1	DIED	82	108	89.34375	89	165	108.4545455	49	83	60.54545455	67	120	79.51515152	12	29	18.96969697	36.67	37.11	36.88375	73	100	96.5862069	114.5	34.7	35.1	11
17232965	26215204	34642013	0		2143/10/13 8:24	2143/10/25 14:49	12.26736111	85.78126283	0	1	t	2143/10/14 20:21	2143/10/16 17:31	1.88	1	t	85	EW EMER.	EMERGENCY ROOM	English	WIDOWED	Medicare	3	REHAB	71	98	82.72727273	102	173	142.2727273	46	130	70.54545455	67	134	89	13	29	21.18181818	36.61	37.11	36.91666667	91	97	95.22727273	107.3333333	35.5	35.5	10.6
17233066	23800546	34099957	1		2139/7/2 15:19	2139/7/8 16:54	6.065972222	70.50004708	0	1	t	2139/7/3 12:09	2139/7/4 18:42	1.27	1	t	70	URGENT	TRANSFER FROM HOSPITAL	English		Medicare	3	SKILLED NURSING FACILITY	63	86	72.67857143	94	151	108.0357143	41	69	49.75	55	88	67.85185185	12	27	17.05172414	36.39	36.89	36.511	92	100	99.42857143	144.0526316	25.3	33.4	8.4
17239380	22412986	36043246	1	2186/7/27	2184/3/16 19:39	2184/3/29 16:09	12.85416667	64.20758497	0	1	t	2184/3/17 5:03	2184/3/25 19:09	8.59	1	t	64	DIRECT EMER.	PHYSICIAN REFERRAL	English	SINGLE	Medicare	1	SKILLED NURSING FACILITY	74	108	90.19230769	71	137	100.72	40	80	59.32	51	93	72.08	13	29	19.81481481	36.5	37.33	36.77857143	94	100	97.61538462	208.5	27.8	29.3	8.9
17251996	29769544	32072016	0	2177/8/11	2177/7/30 23:46	2177/8/11 20:10	11.85	74.57767255	1	1	t	2177/7/31 1:15	2177/8/1 17:48	1.69	1	t	74	EW EMER.	EMERGENCY ROOM	English	MARRIED	Medicare	1	DIED	83	106	92.23076923	86	164	114.6956522	44	139	69.60869565	53	144	79.86956522	13	30	17.92307692	36.44	37.11	36.86818182	84	100	94.15384615	173.3333333	20.5	31.2	6.8
17254510	22078480	31423086	1		2158/1/15 22:51	2158/4/8 16:00	82.71458333	66.04093747	0	1	t	2158/1/27 9:49	2158/1/29 16:26	2.28	1	t	66	OBSERVATION ADMIT	TRANSFER FROM HOSPITAL	English	SINGLE	Medicare	1	CHRONIC/LONG TERM ACUTE CARE	81	98	89.15625	94	136	113.65625	47	83	64.03125	62	95	78.32258065	14	20	16.96875	36.33	36.89	36.564	94	100	97.3125	116.875	13.9	23.6	4.4
17256683	25269198	32283113	1	2190/12/17	2188/1/19 19:13	2188/1/29 15:00	9.824305556	65.05014947	0	1	t	2188/1/20 21:35	2188/1/21 21:25	0.99	1	t	63	EW EMER.	EMERGENCY ROOM	English	WIDOWED	Medicare	1	REHAB	94	146	119.173913	104	142	115.8541667	56	91	69.45833333	65	106	82.91666667	17	27	21.27083333	36.33	37.78	37.01	93	99	98.08695652	156	23	26.4	7.5
17300834	28512184	36522332	1		2175/5/3 22:37	2175/5/27 13:14	23.60902778	84.33660521	0	1	t	2175/5/3 22:41	2175/5/11 18:09	7.81	1	t	84	OBSERVATION ADMIT	EMERGENCY ROOM	English		Medicare	3	REHAB	66	101	87.16666667	115	160	133.0952381	54	123	72.23809524	71	130	88.04761905	19	28	23	36.44	37.11	36.732	91	94	92.33333333	116	48.5	48.5	16.5
17304239	26642010	37749118	0		2159/7/24 0:14	2159/9/19 12:30	57.51111111	61.55856041	0	1	t	2159/7/24 1:26	2159/8/29 18:04	36.69	1	t	61	EW EMER.	TRANSFER FROM HOSPITAL	English		Private	3	REHAB	73	92	81.57142857	84	162	111.5666667	55	108	68.03333333	68	126	83.3	15	22	18.55172414	37	37.5	37.26857143	94	100	96.25	177.1428571	38.8	45.5	13.2
17311271	23348535	37282767	1		2188/6/29 22:34	2188/9/7 18:05	69.81319444	48.49539833	0	1	t	2188/7/21 20:39	2188/7/28 21:53	7.05	1	t	48	URGENT	TRANSFER FROM HOSPITAL	Spanish		Medicaid	3	REHAB	66	80	75.3902439	73	171	147.7361111	53	120	79.27777778	80	142	101.0857143	9	25	15.2195122	35.78	36.67	36.20941176	94	100	98.39473684	199.6	19.7	32.2	7.2
17311346	24214642	32004882	0	2128/3/15	2128/3/10 0:23	2128/3/15 4:00	5.150694444	73.18895957	1	1	t	2128/3/10 2:37	2128/3/16 4:00	6.06	1	t	73	EW EMER.	EMERGENCY ROOM	English	DIVORCED	Medicare	1	DIED	90	145	104.1851852	67	136	100.3235294	42	85	54.76470588	51	95	67.92592593	8	30	21.98275862	36.67	37.44	36.95333333	85	100	95.55555556	171.8333333	25.3	28.7	8
17324314	26282830	35602347	0		2126/9/11 22:11	2126/9/18 19:52	6.903472222	65.69522209	0	1	t	2126/9/11 22:12	2126/9/13 5:31	1.31	1	t	65	URGENT	TRANSFER FROM HOSPITAL	English	MARRIED	Medicaid	2	HOME HEALTH CARE	81	108	93.12	100	197	149.8181818	44	87	59.22727273	62	117	83.40909091	7	31	16.08	37.28	37.78	37.60285714	90	100	97.72	199.8	20.2	28.5	6.7
17330586	21137816	32055879	1		2128/9/16 8:52	2128/9/21 14:40	5.241666667	81.71013039	0	1	t	2128/9/16 22:16	2128/9/19 15:49	2.73	1	t	81	EW EMER.	EMERGENCY ROOM	English	MARRIED	Medicare	1	HOME HEALTH CARE	47	82	62.66153846	74	129	96.015625	43	68	55.390625	52	79	64.828125	12	22	18.04615385	36.83	38.33	37.5675	90	99	95.63076923	164.25	32	32	10.2
17337167	26067060	33628361	1		2132/10/24 1:43	2132/11/17 19:11	24.72777778	66.81335533	0	1	t	2132/10/24 1:44	2132/10/31 19:07	7.72	1	t	66	URGENT	TRANSFER FROM HOSPITAL	English	MARRIED	Medicare	3	CHRONIC/LONG TERM ACUTE CARE	88	115	100.4444444	99	182	130.0769231	41	73	57.69230769	60	96	75.5	10	32	18.89285714	36.89	38.89	37.44428571	94	100	97.96153846	108.4444444	31.4	34.3	10.5
17342098	25889571	30934771	0	2142/10/17	2142/7/20 15:50	2142/9/23 18:00	65.09027778	47.54938841	0	1	t	2142/7/23 16:42	2142/8/5 17:53	13.05	1	t	47	EW EMER.	EMERGENCY ROOM	Russian	MARRIED	Medicaid	1	HOME HEALTH CARE	78	137	104.0833333	98	148	117.08	53	72	62.04	66	95	78.48	22	41	28.375	35.94	39.72	37.63833333	92	99	96.70833333	126	20.8	23.3	6.8
17347519	29315162	35311425	1		2187/10/8 3:00	2187/10/13 19:11	5.674305556	68.76571971	0	1	t	2187/10/8 11:24	2187/10/9 0:04	0.53	1	t	62	EW EMER.	EMERGENCY ROOM	English	MARRIED	Medicare	1	SKILLED NURSING FACILITY	70	79	73.71428571	101	225	154.8333333	58	76	66.5	67	102	85.83333333	9	21	15	36.33	36.61	36.48	95	100	98.07142857	91	26.5	29	8.2
17356836	28105651	38786466	1	2143/7/28	2143/7/18 20:32	2143/7/28 22:30	10.08194444	66.54444876	0	1	t	2143/7/18 20:33	2143/7/29 1:11	10.19	1	t	66	URGENT	TRANSFER FROM HOSPITAL	English	MARRIED	Medicare	3	DIED	54	107	74.42307692	83	183	134.1756757	44	84	61.89189189	60	115	83.2027027	9	23	16.67307692	36.83	37.5	37.20428571	91	100	96.91304348	93.5	27.8	29.5	8.9
17360195	28771259	33047533	0		2154/9/2 20:56	2154/9/17 16:23	14.81041667	43.67043829	0	1	t	2154/9/2 20:56	2154/9/9 11:49	6.62	1	t	43	URGENT	TRANSFER FROM HOSPITAL	English	MARRIED	Private	1	REHAB	87	115	98	101	129	113	48	57	51.5	64	262	79.71428571	19	43	31.18518519	36.78	39.56	37.706	89	97	93.5	80.33333333	26.4	28.6	8.3
17365000	29622982	33556618	0		2153/3/4 19:41	2153/4/18 20:15	45.02361111	60.17199593	0	1	t	2153/3/4 22:19	2153/3/23 22:39	19.01	1	t	60	EW EMER.	WALK-IN/SELF REFERRAL	English		Medicaid	3	HOME	48	94	68.39285714	82	157	110.5142857	54	91	71.4	67	110	85.55882353	17	29	22.03333333	36.83	36.83	36.83	87	100	95.57142857	168.25	42.8	45.9	13.5
17370432	26878795	32732781	1		2176/6/9 20:15	2176/6/12 16:00	2.822916667	45.44037583	0	1	t	2176/6/9 20:17	2176/6/10 21:43	1.06	1	t	45	EW EMER.	PACU	English	DIVORCED	Private	1	HOME	73	95	82.42307692	115	163	132.7916667	52	77	62.58333333	69	98	78.66666667	14	33	21.5	36.5	38.61	37.16	87	99	96.15384615	81	29.8	29.8	10.2
17373744	22632485	36839559	1	2156/9/25	2156/8/19 21:50	2156/9/21 18:00	32.84027778	47.63494812	0	1	t	2156/8/27 0:31	2156/9/4 23:54	8.97	1	t	47	EW EMER.	TRANSFER FROM HOSPITAL	English	MARRIED	Medicaid	3	HOSPICE	93	116	101.9230769	97	121	110.24	50	72	61.8	66	87	76	18	37	29.62962963	36.56	37	36.76375	93	100	96.88461538	101.1428571	24	25.9	8.1
17379189	22179578	34696113	0	2181/4/15	2177/10/25 10:21	2177/12/20 14:28	56.17152778	47.81434022	0	1	t	2177/10/31 17:58	2177/11/11 22:19	11.18	1	t	47	DIRECT EMER.	CLINIC REFERRAL	English	SINGLE	Medicaid	1	CHRONIC/LONG TERM ACUTE CARE	65	98	76.8	101	141	113	55	70	60.84210526	66	104	77.58333333	19	30	24.48076923	36.72	37.11	36.84857143	88	100	95.64285714	218.375	31.4	33	10.3
17395937	21722875	30326626	1		2184/12/25 0:28	2185/1/11 20:15	17.82430556	42.9829632	0	1	t	2184/12/25 1:47	2184/12/28 17:20	3.65	1	t	42	EW EMER.	TRANSFER FROM HOSPITAL	English	DIVORCED	Private	1	HOME	74	98	84.8	74	121	103.7	37	58	50.42	50	73	66.56	11	19	14.76	36.11	36.61	36.38875	94	100	96.92	140.3571429	16.9	23.1	5.7
17410169	24926985	35718141	0		2134/9/30 16:41	2134/10/10 14:50	9.922916667	85.74661495	0	1	t	2134/9/30 19:26	2134/10/5 18:55	4.98	1	t	85	EW EMER.	EMERGENCY ROOM	Italian	SINGLE	Medicare	1	HOME HEALTH CARE	55	81	66.85714286	93	157	129.5185185	40	62	51.85185185	55	92	77.14814815	13	27	15.5862069	35.83	39.17	37.45285714	99	100	99.92592593	150.2	22.7	29.1	7.4
17417640	22692746	36168015	1		2142/8/21 0:00	2142/11/10 13:30	81.5625	54.63678328	0	1	t	2142/8/24 9:30	2142/8/25 11:32	1.08	1	t	44	SURGICAL SAME DAY ADMISSION	PHYSICIAN REFERRAL	English	SINGLE	Medicaid	1	HOME HEALTH CARE	112	136	120.92	91	149	113.5416667	57	88	71.75	69	97	83.91666667	12	25	17.32	36.56	36.83	36.712	85	98	94.8	101	26.1	28.7	8.5
17429794	28183399	39167794	1	2141/12/21	2139/7/25 2:49	2139/9/8 15:48	45.54097222	57.56159303	0	1	t	2139/7/25 3:57	2139/7/25 17:59	0.58	1	t	57	OBSERVATION ADMIT	EMERGENCY ROOM	English	SINGLE	Medicaid	1	SKILLED NURSING FACILITY	83	97	93.125	99	149	135.2142857	66	100	84.85714286	69	110	95.78571429	20	27	23.625	36.78	37.06	36.93	95	100	96.875	110	19.3	22.5	5.8
17464078	24182600	30997427	1	2158/2/15	2150/5/9 21:06	2150/5/16 13:00	6.6625	51.35219708	0	1	t	2150/5/9 22:32	2150/5/14 14:08	4.65	1	t	50	EW EMER.	EMERGENCY ROOM	English	MARRIED	Private	1	HOME	56	74	65.65384615	81	115	97.08	36	67	56.2	49	78	65.52	12	23	17.72	35.89	37.28	36.65	92	100	96.48	133.5	24.5	30.1	8.4
17472951	27993255	31047858	0		2138/4/8 6:09	2138/4/22 13:20	14.29930556	65.26777931	0	1	t	2138/4/8 11:33	2138/4/12 16:50	4.22	1	t	59	SURGICAL SAME DAY ADMISSION	PHYSICIAN REFERRAL	English	DIVORCED	Medicare	1	REHAB	70	88	82.5625	78	137	114.5	36	63	52.40625	48	88	72.8125	10	35	18.015625				90	100	96.9375	116.8461538	19.5	29.7	6.6
17517196	29161776	38381159	0		2152/3/3 23:41	2152/3/9 16:25	5.697222222	38.17046453	0	1	t	2152/3/4 2:53	2152/3/4 17:40	0.62	1	t	35	EW EMER.	EMERGENCY ROOM	English	MARRIED	Private	1	HOME	76	108	86.6	92	128	112	55	76	60.6	68	88	72.73333333	21	37	26.53333333	36	36.89	36.4025	85	99	96.33333333	63	26.6	39	8.5
17528129	27164352	30996120	0		2127/3/31 21:28	2127/4/12 11:38	11.59027778	63.24612297	0	1	t	2127/4/5 18:46	2127/4/8 3:23	2.36	1	t	63	EW EMER.	WALK-IN/SELF REFERRAL	English	SINGLE	Medicare	1	HOME	54	103	69.88	89	129	111.0344828	44	87	59.27586207	2	97	75.4137931	10	30	14.6	35.33	36.11	35.77142857	87	95	91.29166667	157.3333333	34.2	45.1	11.2
17529922	23670859	31964370	0		2167/11/16 21:13	2167/11/28 19:04	11.91041667	34.87581392	0	1	t	2167/11/19 1:25	2167/11/20 12:12	1.45	1	t	34	URGENT	PHYSICIAN REFERRAL	English	MARRIED	Private	1	HOME	80	104	92.58333333	93	138	115.8888889	36	76	61.27777778	50	87	72.72222222	21	43	28.61538462	35.83	38.17	37.11142857	91	100	96.46153846	96	27.2	27.2	9.8
17554391	28220921	33783822	0		2177/11/19 9:05	2177/11/27 13:00	8.163194444	20.88264349	0	1	t	2177/11/20 6:25	2177/11/24 18:39	4.51	1	t	20	DIRECT EMER.	PHYSICIAN REFERRAL	English	SINGLE	Private	1	HOME	86	103	95.34482759	95	172	136.4827586	47	85	65.62068966	62	113	86.96551724	12	36	22.27586207	36.39	38.28	37.04	89	99	93.34482759	128.2	29.5	33.2	10
17593617	28673468	37425429	1	2154/8/19	2154/8/11 8:53	2154/8/17 14:13	6.222222222	78.60882959	0	1	t	2154/8/11 8:59	2154/8/17 14:13	6.22	1	t	78	EW EMER.	TRANSFER FROM HOSPITAL	English		Medicare	3	HOSPICE	90	135	109.3030303	109	193	145.6176471	73	149	102.7941176	85	162	114.0606061	13	47	24.17647059	36.5	39.33	37.92714286	89	100	97.28125	177	34.8	38.1	11.4
17598948	20010211	39838314	0		2140/6/9 7:15	2140/6/11 15:49	2.356944444	26.4388928	0	1	t	2140/6/9 19:35	2140/6/10 19:23	0.99	1	t	26	EW EMER.	PACU	English	SINGLE	Medicaid	3	HOME	95	124	109.96	108	138	120.3181818	45	103	64.54545455	60	109	76.81818182	19	35	25.8	36.56	37.33	36.99	87	100	94.61538462	108.6666667	42.2	42.2	14.1
17606572	25361550	35035099	1		2126/3/4 6:00	2126/3/8 17:15	4.46875	86.17043494	0	1	t	2126/3/5 23:40	2126/3/8 18:59	2.8	1	t	86	EW EMER.	EMERGENCY ROOM	English	MARRIED	Medicare	1	HOME HEALTH CARE	65	131	90.73076923	98	165	126.52	63	94	76.32	71	110	87.72	14	33	20.44230769	36.67	37	36.83333333	89	99	96	112.6666667	38.9	45.1	13.9
17628741	20792028	39638650	0		2130/7/29 12:00	2130/7/30 15:58	1.165277778	66.5735923	0	1	t	2130/7/29 18:48	2130/7/30 15:58	0.88	1	t	66	SURGICAL SAME DAY ADMISSION	PHYSICIAN REFERRAL	English	MARRIED	Private	1	HOME	73	103	89.04761905	111	121	115.5	55	64	60	68	106	81.85714286	10	22	14.66666667	36.33	37	36.61	90	98	94.86363636	154	34.5	36.4	11.2
17629581	29087781	33989400	0		2144/7/3 7:15	2144/7/11 15:00	8.322916667	58.50460266	0	1	t	2144/7/6 9:29	2144/7/8 18:23	2.37	1	t	58	SURGICAL SAME DAY ADMISSION	PHYSICIAN REFERRAL	English	SINGLE	Medicare	1	HOME HEALTH CARE	81	145	106.137931	83	155	121.0645161	55	103	72.24193548	17	109	85.65625	12	36	21.48275862	37.11	39.11	37.85375	93	100	98.89655172	149.4444444	23.9	29.4	8.2
17632072	26934131	36724931	0		2170/8/25 19:01	2170/10/3 20:25	39.05833333	61.64831635	0	1	t	2170/8/25 19:02	2170/9/1 18:49	6.99	1	t	61	URGENT	TRANSFER FROM HOSPITAL	English	SINGLE	Medicaid	1	CHRONIC/LONG TERM ACUTE CARE	73	172	87.76	82	124	98.125	46	83	62.8125	60	99	78	8	26	17.76	36.78	37.06	36.856	90	99	94.72	215.1666667	34.7	37	10.5
17654075	26480368	32944020	0		2134/3/8 21:03	2134/3/13 16:50	4.824305556	77.18310349	0	1	t	2134/3/8 21:05	2134/3/10 15:26	1.77	1	t	77	URGENT	TRANSFER FROM HOSPITAL	English	MARRIED	Medicare	1	HOME	54	74	64.39285714	99	135	116.6538462	34	87	54.57692308	52	94	69.26923077	9	25	15.25925926	36.56	37.33	36.965	92	99	96.03571429	123.8	27.8	39.4	8.2
17672142	26934158	37721663	0		2148/10/20 5:55	2148/11/28 13:25	39.3125	71.80288282	0	1	t	2148/10/31 11:24	2148/11/5 17:55	5.27	1	t	71	EW EMER.	WALK-IN/SELF REFERRAL	English	WIDOWED	Medicare	1	SKILLED NURSING FACILITY	100	132	115.7407407	81	138	110.88	33	89	65.04	47	99	75.08	20	38	27.67857143	36.44	36.83	36.665	81	100	90.12903226	175	25.2	27.5	8.1
17678188	24871070	38386254	0	2146/12/3	2146/11/24 4:05	2146/12/3 16:15	9.506944444	39.89576264	1	1	t	2146/11/24 5:15	2146/12/1 20:39	7.64	1	t	39	EW EMER.	EMERGENCY ROOM	English	SINGLE	Medicaid	2	DIED	122	140	131.3793103	83	155	120.24	36	112	61.6	56	116	74.58333333	14	44	29.5862069	36.28	38.11	37.188	94	100	97.55555556	264.25	37.4	47.6	12.1
17680309	23578459	39604563	0	2112/3/29	2112/3/8 14:59	2112/3/29 1:06	20.42152778	75.18514931	1	1	t	2112/3/8 16:36	2112/3/29 2:23	20.41	1	t	75	EW EMER.	TRANSFER FROM HOSPITAL	English	DIVORCED	Medicare	1	DIED	87	128	105.2647059	58	134	112.5	35	58	45.9	39	87	66.51470588	5	35	23.47142857	36.33	37.72	36.79428571	90	100	95.14705882	80.8	37.9	40.8	11.9
17690327	26381722	36344012	1	2112/5/4	2112/4/26 0:34	2112/5/4 11:40	8.4625	69.31766229	1	1	t	2112/4/26 0:41	2112/5/1 21:44	5.88	1	t	69	EW EMER.	EMERGENCY ROOM	English		Medicare	3	DIED	39	80	51.90909091	98	158	129.5	48	84	65.57692308	67	114	95.2037037	16	20	17.84782609	36.33	36.33	36.33	97	100	99.44444444	216.875	35.6	42	12.2
17695016	26949531	35848217	1		2173/5/8 22:31	2173/7/25 19:20	77.86736111	39.35028336	0	1	t	2173/6/11 3:38	2173/7/11 20:05	30.69	1	t	39	OBSERVATION ADMIT	TRANSFER FROM HOSPITAL	English	SINGLE	Medicaid	3	CHRONIC/LONG TERM ACUTE CARE	75	95	81.15384615	74	140	105.2105263	23	47	35.73684211	41	62	55.10810811	10	23	15.5	36.39	36.83	36.59333333	94	100	97.30434783	169.5	23.3	23.7	8.3
17701063	25409869	33679121	0	2136/10/3	2136/8/3 0:00	2136/10/3 1:01	61.04236111	61.58865081	1	1	t	2136/8/12 16:57	2136/8/15 18:29	3.06	1	t	61	SURGICAL SAME DAY ADMISSION	PHYSICIAN REFERRAL	English	DIVORCED	Private	1	DIED	78	100	89.74074074	85	108	94.11538462	39	64	48.69230769	53	71	61.76923077	17	30	23.24137931	36.44	37.06	36.68285714	88	100	93.89655172	133.6666667	24.3	26	8.3
17705544	24940301	38173794	1		2157/6/29 0:07	2157/7/3 18:13	4.754166667	57.49009933	0	1	t	2157/6/29 1:05	2157/6/30 20:57	1.83	1	t	57	EW EMER.	WALK-IN/SELF REFERRAL	Spanish	MARRIED	Private	3	HOME	62	98	78.81578947	136	253	182.4594595	74	109	94.02702703	94	142	119.6486486	14	43	25.15789474	37	39.28	37.8275	91	100	95.63157895	125	34.7	41.1	11
17719470	29795533	36949997	0	2158/3/9	2158/2/9 21:02	2158/3/9 10:45	27.57152778	85.11067837	1	1	t	2158/2/18 3:02	2158/2/21 20:45	3.74	1	t	79	OBSERVATION ADMIT	PHYSICIAN REFERRAL	English	MARRIED	Medicare	1	DIED	66	95	75.56	71	117	94.96	42	75	58.4	52	84	70.08	11	24	16	36.28	37.06	36.55625	93	99	95.96	185.3333333	20.6	26.6	6.4
17720329	25195122	36237423	1		2133/3/29 18:10	2133/4/16 16:30	17.93055556	71.24185867	0	1	t	2133/4/2 23:22	2133/4/5 18:51	2.81	1	t	61	OBSERVATION ADMIT	PHYSICIAN REFERRAL	English	MARRIED	Medicare	2	HOME HEALTH CARE	65	100	81.63333333	131	180	154.4333333	51	113	72.3	78	121	95.03333333	20	32	25.43333333	37.11	37.89	37.57857143	88	94	91.43333333	94	39.3	39.3	13.3
17730919	25926761	37706970	1	2113/5/18	2113/5/12 4:06	2113/5/18 7:26	6.138888889	78.36120937	1	1	t	2113/5/12 5:40	2113/5/18 5:27	5.99	1	t	77	URGENT	TRANSFER FROM HOSPITAL	English	WIDOWED	Medicare	1	DIED	76	89	82.28	107	155	127.9583333	43	106	56.16666667	66	113	77.625	11	25	15.68	36.5	37.17	36.84142857	90	96	92.96	146.7142857	37.9	38.5	12.2
17748474	20223726	30979222	1	2181/2/27	2176/6/15 7:45	2176/6/19 15:58	4.342361111	76.45413977	0	1	t	2176/6/15 9:15	2176/6/16 17:57	1.36	1	t	70	EW EMER.	EMERGENCY ROOM	English	SINGLE	Medicare	1	HOME HEALTH CARE	81	101	90.30769231	106	162	145.2	53	124	75.72	72	127	91.84	11	34	21.55555556	36.67	36.94	36.77857143	93	99	96.69230769	350	31.3	33.6	10.6
17749188	21289459	34732231	0		2163/10/12 23:16	2163/10/29 14:56	16.65277778	75.77964595	0	1	t	2163/10/14 21:06	2163/10/16 15:55	1.78	1	t	70	EW EMER.	EMERGENCY ROOM	English	SINGLE	Medicare	1	SKILLED NURSING FACILITY	62	105	76.51351351	85	185	121.3333333	38	172	63.43333333	52	175	77.86666667	15	27	20.3030303	36.28	36.89	36.62142857	84	99	93.48648649	179.8333333	40.6	42.9	13.9
17777745	25056443	35195734	0		2186/6/21 21:09	2186/7/6 13:05	14.66388889	34.47059552	0	1	t	2186/6/21 21:09	2186/6/25 12:12	3.63	1	t	34	OBSERVATION ADMIT	TRANSFER FROM HOSPITAL	Haitian		Medicaid	3	HOME	103	143	118.9285714	89	149	109.5263158	58	89	69.05263158	66	106	79.22727273	10	33	18.03125	37.1	38.22	37.46666667	91	99	96.17857143	149.3333333	30.7	38.7	10
17788558	24121772	36136639	1		2119/2/24 9:22	2119/3/4 18:08	8.365277778	75.14842838	0	1	t	2119/2/25 11:20	2119/3/1 17:04	4.24	1	t	66	ELECTIVE	PHYSICIAN REFERRAL	English	WIDOWED	Private	1	SKILLED NURSING FACILITY	58	88	83.52173913	86	133	104.5652174	46	70	57.13043478	59	91	72.86956522	6	26	16.86956522	35.3	37.4	36.91583333	98	100	99.77272727	130.52	25	32.4	8.5
17791816	24017269	36173034	0		2117/7/23 18:17	2117/8/21 17:54	28.98402778	31.55788164	0	1	t	2117/7/29 23:59	2117/8/1 23:21	2.97	1	t	31	OBSERVATION ADMIT	PHYSICIAN REFERRAL	English	SINGLE	Medicaid	1	HOME	76	105	89.11538462	101	126	112.56	46	68	56.96	63	81	73.08	26	52	35.11538462	36.44	37.28	36.74571429	90	100	95.61538462	122.625	23.1	28.5	6.9
17797946	27626630	34472060	0		2167/4/7 19:41	2167/4/15 16:09	7.852777778	32.2650849	0	1	t	2167/4/7 22:16	2167/4/10 18:29	2.84	1	t	32	DIRECT EMER.	PHYSICIAN REFERRAL	English	SINGLE	Medicare	2	HOME	95	173	109.9310345	116	166	145.4	75	119	93.52	88	127	108.84	17	32	22.68965517	36.89	37.33	37.10166667	92	100	98.28	117.5625	23.7	24.7	7.5
17836488	24565832	30543466	0		2174/7/3 21:50	2174/7/10 17:45	6.829861111	25.50352841	0	1	t	2174/7/4 1:39	2174/7/5 17:30	1.66	1	t	25	EW EMER.	WALK-IN/SELF REFERRAL	English	SINGLE	Private	3	HOME	66	134	121.96	81	161	99.32	49	144	69.04	59	152	78.52	7	33	23.64	36.78	37.72	37.31714286	90	100	98.84	98.5	29.4	35.1	8.7
17837920	25199552	35431522	1		2130/4/4 4:10	2130/4/12 18:23	8.592361111	52.25510103	0	1	t	2130/4/4 5:50	2130/4/6 16:52	2.46	1	t	52	EW EMER.	TRANSFER FROM HOSPITAL	English	SINGLE	Medicaid	1	HOME HEALTH CARE	75	126	99.32	69	141	95.08695652	54	92	69.43478261	61	107	78.2173913	21	25	22.10714286	37.06	38.33	37.444	94	99	97.12	113.5	33.2	40.7	11.6
17838094	26224143	32605174	0	2147/5/3	2147/4/10 20:53	2147/5/2 17:06	21.84236111	61.27343553	0	1	t	2147/4/11 0:37	2147/5/1 20:20	20.82	1	t	61	OBSERVATION ADMIT	TRANSFER FROM HOSPITAL	English	WIDOWED	Medicaid	1	HOSPICE	85	113	97.6	96	199	136.2333333	47	76	59.16666667	64	113	83.7	18	27	23.86538462	36.5	37.33	36.85857143	94	100	97.64	112.5714286	32.4	42.1	10.2
17885395	26329886	39847356	1		2123/1/10 17:16	2123/1/20 13:45	9.853472222	60.02661097	0	1	t	2123/1/13 10:51	2123/1/17 12:04	4.05	1	t	60	OBSERVATION ADMIT	TRANSFER FROM HOSPITAL	English	MARRIED	Private	3	HOME HEALTH CARE	63	88	82.4375	89	119	105.1111111	53	77	66.27777778	68	88	79.22222222	15	28	19.58823529	36.3	37.7	36.98571429	95	100	97.5	137.625	29.9	45.1	9.5
17885962	28690679	30584917	1	2166/1/8	2165/4/9 22:40	2165/4/18 16:25	8.739583333	68.27098867	0	1	t	2165/4/10 0:18	2165/4/12 16:12	2.66	1	t	64	OBSERVATION ADMIT	EMERGENCY ROOM	English	SINGLE	Medicare	1	SKILLED NURSING FACILITY	79	114	86.72	80	130	104.2	47	71	57.12	55	86	67.72	10	35	19.16	36.44	37.06	36.77857143	97	100	98.6	215.4482759	38.3	41.5	12.2
17891507	26530251	36027029	0		2123/5/11 0:00	2123/5/15 13:30	4.5625	58.3559284	0	1	t	2123/5/11 9:32	2123/5/12 11:58	1.1	1	t	58	SURGICAL SAME DAY ADMISSION	PHYSICIAN REFERRAL	English	WIDOWED	Private	1	HOME HEALTH CARE	65	96	83.16666667	78	125	101.0576923	47	76	60.94230769	63	89	75.98076923	12	29	17.38	36.44	37.22	36.66	94	100	97.375	119.65	27.6	31.6	9.5
17906524	26921014	35139430	0	2175/4/3	2175/3/19 0:00	2175/3/22 18:00	3.75	91.21081913	0	1	t	2175/3/19 14:51	2175/3/21 15:51	2.04	1	t	91	URGENT	TRANSFER FROM HOSPITAL	English	WIDOWED	Medicare	1	REHAB	73	106	88	89	149	110.8333333	42	133	61.83333333	56	137	73.04166667	15	42	24.68	36.39	36.83	36.63	90	100	94.24	181.5	31.2	33.4	10.1
17914766	24743178	32863488	0		2171/6/4 10:30	2171/6/24 18:45	20.34375	53.42217352	0	1	t	2171/6/4 10:32	2171/6/17 22:30	13.5	1	t	52	URGENT	TRANSFER FROM HOSPITAL	English	MARRIED	Private	1	HOME HEALTH CARE	82	141	97.2	82	123	99.28571429	53	85	61.62857143	65	95.5	73.92857143	21	29	23.375	36.89	38.72	37.98545455	94	100	96.88	173.5	30	32.2	10
17926399	23868506	35918444	1		2148/11/29 18:08	2148/12/10 18:23	11.01041667	37.91379293	0	1	t	2148/12/4 4:09	2148/12/5 16:22	1.51	1	t	37	DIRECT EMER.	PHYSICIAN REFERRAL	English	SINGLE	Private	1	HOME	57	98	78.40740741	108	129	120.9166667	53	84	71.375	65	92	82.375	12	20	15.85185185	35.94	38.94	37.309	90	97	93.51851852	135.5	19.6	26.8	7.1
17942984	27153430	34968542	0		2146/1/21 13:09	2146/2/8 17:00	18.16041667	81.05793396	0	1	t	2146/1/21 18:41	2146/2/3 13:03	12.77	1	t	67	EW EMER.	PHYSICIAN REFERRAL	English	MARRIED	Medicare	1	SKILLED NURSING FACILITY	74	101	85.95833333	81	127	102.2333333	50	71	57.83333333	65	94	74.36666667	12	31	20.90740741	34.72	37.22	36.54857143	91	100	96.25	94.8	27	36.9	9.5
17945610	22671433	39832367	0	2153/11/16	2150/5/2 13:43	2150/5/14 19:16	12.23125	85.33285199	0	1	t	2150/5/2 13:44	2150/5/6 12:03	3.93	1	t	85	URGENT	TRANSFER FROM HOSPITAL	English	WIDOWED	Medicare	1	HOME HEALTH CARE	59	68	60.68	104	144	121.7916667	37	54	42.83333333	55	72	61.375	7	20	14.55769231	36.44	37.11	36.81333333	91	100	97.07692308	107.3333333	23.9	28.6	7.7
17950066	27090626	37712631	0	2173/2/20	2173/1/17 15:30	2173/2/7 17:00	21.0625	89.04773776	0	1	t	2173/1/18 12:33	2173/2/6 22:19	19.41	1	t	84	OBSERVATION ADMIT	PHYSICIAN REFERRAL	English	SINGLE	Medicare	1	HOSPICE	78	101	88.36	120	164	140.68	36	105	61.16	57	118	83.08	12	27	18.56	36.06	37.83	36.88875	88	100	95.68	107.5	32.6	32.6	10.4
17955886	23048605	31158471	0		2155/9/27 0:00	2155/10/8 17:30	11.72916667	26.73658561	0	1	t	2155/9/27 14:44	2155/10/4 16:52	7.09	1	t	22	SURGICAL SAME DAY ADMISSION	PHYSICIAN REFERRAL	English	SINGLE	Private	2	AGAINST ADVICE	81	137	92.10714286	91	128	110.25	52	79	64.17857143	65	94	77.32142857	10	26	15.93103448	36.56	37.61	37.37166667	82	100	95.07142857	171.1111111	35.1	36.3	10.8
17957742	26739823	38545865	1	2183/5/28	2183/5/1 22:33	2183/5/28 15:55	26.72361111	84.33112179	1	1	t	2183/5/2 10:21	2183/5/2 16:30	0.26	1	t	84	EW EMER.	EMERGENCY ROOM	English	MARRIED	Medicare	1	DIED	73	94	84.91666667	93	123	108.4166667	32	56	43.75	62	87.5	73.38461538	14	26	20.58333333	36.56	36.78	36.67	92	95	93.27272727		23.2	30	7.4
17973277	25874253	32670357	1		2167/8/20 21:58	2167/9/7 20:55	17.95625	49.63505095	0	1	t	2167/8/20 23:10	2167/8/29 16:26	8.72	1	t	45	EW EMER.	PHYSICIAN REFERRAL	English	SINGLE	Other	2	OTHER FACILITY	32	100	78.72413793	96	190	114.1666667	58	104	71.16666667	71	129	84.16666667	19	33	26.92857143	36.83	37.56	37.15	87	100	97	104	24	31.5	8.2
17981124	24817226	30724997	0		2119/8/14 12:57	2119/8/19 13:45	5.033333333	51.61750725	0	1	t	2119/8/15 5:49	2119/8/16 21:03	1.64	1	t	51	URGENT	TRANSFER FROM HOSPITAL	English	MARRIED	Other	1	HOME	52	89	64.17857143	86	143	107.2083333	40	66	52.83333333	51	84	66.5	10	31	17.48275862	35.61	39.67	37.194	92	99	95.33333333	114.6666667	29.1	31.3	9.8
17985907	21973149	35072821	1		2142/4/10 16:05	2142/4/26 16:50	16.03125	52.27288795	0	1	t	2142/4/10 17:45	2142/4/20 11:57	9.76	1	t	52	EW EMER.	EMERGENCY ROOM	English	MARRIED	Private	2	REHAB	63	103	81.4137931	81	168	119.5	53	89.5	69.80769231	65	114	84.93421053	14	26	17.51612903	36.56	37.5	37.13428571	99	100	99.83333333	140.5	38.7	40.9	12.6
17992543	25177574	35279049	0		2184/11/5 18:06	2184/11/12 15:45	6.902083333	74.84807926	0	1	t	2184/11/5 19:54	2184/11/7 18:53	1.96	1	t	74	EW EMER.	EMERGENCY ROOM	English	SINGLE	Medicare	1	HOME HEALTH CARE	72	94	83.37037037	66	127	95.7826087	23	85	45.43478261	33	89	57.13043478	13	24	19.03703704	36.44	38.72	37.57857143	90	99	94.7037037	103.5	34	38	11.7
18010283	23557292	38881832	0	2130/1/3	2129/3/18 14:19	2129/4/16 12:03	28.90555556	55.21112722	0	1	t	2129/3/18 15:58	2129/4/4 15:20	16.97	1	t	53	EW EMER.	TRANSFER FROM SKILLED NURSING FACILITY	English	DIVORCED	Medicaid	1	SKILLED NURSING FACILITY	90	139	106.2692308	87	143	113	42	107	66.80208333	63	118	80.45652174	9	32	19.16964286	37.67	39.44	38.2275	84	99	96.51111111	129	34.3	37.7	11.2
18014090	26547063	38506023	1		2147/12/20 16:40	2147/12/28 13:41	7.875694444	78.96838382	0	1	t	2147/12/21 23:43	2147/12/23 18:39	1.79	1	t	78	URGENT	TRANSFER FROM HOSPITAL	Russian	MARRIED	Medicare	1	SKILLED NURSING FACILITY	68	97	81.07142857	98	172	122.8076923	29	88	49.65384615	47	132	70.37037037	12	33	24.58928571	36.17	37.11	36.768	91	100	94.96428571	211.2857143	35.3	39.8	11.3
18014622	28801378	30405914	0		2184/3/17 0:10	2184/3/26 15:00	9.618055556	47.20743766	0	1	t	2184/3/19 2:59	2184/3/20 17:00	1.58	1	t	46	EW EMER.	EMERGENCY ROOM	English	MARRIED	Private	1	HOME HEALTH CARE	74	120	88.23076923	93	129	107.3529412	56	77	63.35294118	65	89	73.88235294	10	26	16.23076923	36.28	37.39	36.79	80	100	94.42307692	98.16666667	32.7	32.7	11.3
18017363	28138354	37413388	0	2124/9/16	2117/4/2 11:30	2117/4/14 13:00	12.0625	86.25253713	0	1	t	2117/4/5 8:26	2117/4/9 15:09	4.28	1	t	85	SURGICAL SAME DAY ADMISSION	PHYSICIAN REFERRAL	English	WIDOWED	Medicare	1	HOME HEALTH CARE	64	122	92.46428571	72	167	126.3846154	26	138	66	39	145	79.88461538	13	31	23.28571429	35.83	38.06	36.96	90	100	96.67857143	146.5714286	23.8	25.5	7.7
18017704	24991618	36500380	0		2184/6/24 7:30	2184/7/4 13:09	10.23541667	55.47998998	0	1	t	2184/6/24 17:08	2184/7/2 21:19	8.17	1	t	55	OBSERVATION ADMIT	PHYSICIAN REFERRAL	Spanish	SINGLE	Medicaid	3	HOME HEALTH CARE	68	105	78.61764706	63	132	96.44117647	45	105	65.52941176	52	114	75.55882353	18	32	24.05555556	36.67	37.39	36.95142857	90	100	94.54285714	154.8	45	45.2	14.4
18019452	25572079	38881410	0	2149/1/19	2149/1/12 14:19	2149/1/19 17:00	7.111805556	57.03391321	1	1	t	2149/1/12 16:15	2149/1/19 18:46	7.11	1	t	52	EW EMER.	EMERGENCY ROOM	English	SINGLE	Other	1	DIED	94	112	102.04	89	108	97.5	54	78	62.03846154	62	84	70.78846154	14	28.5	20.78	36.89	38.78	37.43875	88	100	95.92	162.5	29.5	31.8	9.6
18033939	28640942	30804114	0	2125/9/30	2123/12/24 18:50	2124/1/5 17:40	11.95138889	59.97958264	0	1	t	2123/12/24 19:53	2123/12/30 15:19	5.81	1	t	59	EW EMER.	EMERGENCY ROOM	English	MARRIED	Private	1	HOME	75	89	82.29166667	95	128	115.1304348	50	74	64.86956522	60	86	76.25	14	35	21.5	36.56	36.89	36.725	91	100	94	103.6666667	22.9	23.4	7.1
18034835	21909774	38393721	0	2165/4/3	2165/3/16 10:17	2165/3/23 13:00	7.113194444	43.20377851	0	1	t	2165/3/17 17:31	2165/3/23 14:48	5.89	1	t	43	EW EMER.	EMERGENCY ROOM	Chinese	MARRIED	Medicare	3	CHRONIC/LONG TERM ACUTE CARE	97	118	105.2	84	121	108.0416667	60	78	71.79166667	66	88	80.04166667	13	38	26.6	35.89	36.72	36.18285714	83	100	95.68	109	35.6	35.6	10.8
18048006	23170665	34045828	0		2127/3/23 10:33	2127/4/24 18:45	32.34166667	85.22297431	0	1	t	2127/3/23 10:34	2127/3/23 20:03	0.4	1	t	85	EW EMER.	WALK-IN/SELF REFERRAL	English	SINGLE	Medicaid	2	SKILLED NURSING FACILITY	61	66	63.5	136	176	158	52	75	63.8	44	100	80.66666667	11	23	18.66666667	36.44	36.56	36.5	94	97	96.16666667		25.1	26.6	7.2
18051570	20766812	39281746	0	2116/8/30	2116/5/17 17:33	2116/6/6 10:47	19.71805556	84.3764333	0	1	t	2116/5/17 17:33	2116/5/18 14:42	0.88	1	t	83	ELECTIVE	PHYSICIAN REFERRAL	English	MARRIED	Medicare	1	SKILLED NURSING FACILITY	59	84	71.7826087	108	144	125.5454545	44	91	57.31818182	61	102	73.27272727	14	32	21.41666667	35.94	36.61	36.32333333	76	100	98	126	34.1	34.1	10.5
18076851	22685431	32925023	0	2190/8/14	2188/12/18 22:10	2188/12/25 20:30	6.930555556	53.965786	0	1	t	2188/12/18 23:54	2188/12/22 22:50	3.96	1	t	44	EW EMER.	WALK-IN/SELF REFERRAL	English	SINGLE	Medicare	1	HOME	54	65	59.625	117	163	133.4166667	50	89	62.08333333	70	99	82.75	13	23	17.27083333	36.56	37.22	36.9	88	99	94.45833333	231.1428571	37.4	39.1	11.1
18078962	20860698	35028403	0		2189/1/9 9:11	2189/1/14 14:00	5.200694444	85.0237011	0	1	t	2189/1/9 11:04	2189/1/12 21:43	3.44	1	t	82	EW EMER.	EMERGENCY ROOM	English	MARRIED	Medicare	2	HOME HEALTH CARE	41	70	51.8	117	162	137.2	41	97	52.88	61	107	73.68	10	27	16.17307692	36.39	37.11	36.856	99	100	99.88	259.2	21	27.1	6.6
18084537	23004056	37874376	0		2138/3/5 14:34	2138/3/20 17:30	15.12222222	41.17415014	0	1	t	2138/3/10 21:59	2138/3/15 18:24	4.85	1	t	41	DIRECT EMER.	PHYSICIAN REFERRAL	English		Private	1	HOME	72	101	86.20769231	122	167	144.6486486	69	100	86.51351351	84	119	102.4705882	14	27	19.48717949	36.39	37.5	36.8216	90	100	95.41025641	98.33333333	17.6	21.8	5.8
18087680	23751140	34631427	0		2160/4/25 1:43	2160/5/30 17:30	35.65763889	71.31505557	0	1	t	2160/4/25 2:38	2160/5/8 16:17	13.57	1	t	71	OBSERVATION ADMIT	TRANSFER FROM HOSPITAL	English		Medicare	3	REHAB	47	88	73.40740741	68.5	161	127.0862069	35	73	61.84482759	51	101	84.89655172	11	23	18.07692308	36.44	36.89	36.594	90	99	94.96153846	99.8	34	40.9	11.7
18091976	28328840	39870988	1	2169/1/1	2168/12/10 23:03	2169/1/1 10:43	21.48611111	65.94447083	1	1	t	2168/12/11 0:09	2168/12/11 15:02	0.62	1	t	65	EW EMER.	WALK-IN/SELF REFERRAL	English	MARRIED	Medicare	2	DIED	91	110	99.625	97	146	127	42	101	61.2	55	107	76.6	9	34	21.5	36.89	37.06	36.9575	87	95	92.25	73	30.5	30.5	10.2
18096479	27183806	36311565	0		2194/4/28 0:00	2194/5/13 11:59	15.49930556	72.32051078	0	1	t	2194/4/28 9:32	2194/5/9 21:10	11.48	1	t	64	SURGICAL SAME DAY ADMISSION	PHYSICIAN REFERRAL	English	DIVORCED	Medicare	1	SKILLED NURSING FACILITY	68	81	75	88	147	117.4166667	47	74	57.58333333	59	96	75.02857143	10	21	14.5	36.39	36.89	36.59571429	93	100	97.56666667	135.05	19.5	37.3	6.3
18098555	26202633	33076758	0		2150/12/15 16:37	2151/1/2 18:00	18.05763889	53.95468857	0	1	t	2150/12/16 13:28	2150/12/18 18:33	2.21	1	t	53	EW EMER.	TRANSFER FROM HOSPITAL	English	DIVORCED	Medicare	3	HOME HEALTH CARE	91	107	99.47826087	104	123	115.1304348	61	76	66.2173913	71	83	76.7826087	15	33	22.54166667	36.56	38	37.31375	89	99	93.41666667	196.3846154	23.9	23.9	7.5
18103682	25674871	35007219	1		2122/9/15 15:57	2122/10/6 13:51	20.9125	33.70546263	0	1	t	2122/9/15 15:58	2122/9/27 14:34	11.94	1	t	33	OBSERVATION ADMIT	PHYSICIAN REFERRAL	English	SINGLE	Medicare	2	REHAB	89	116	98.28	97	152	122.7083333	49	93	74.91666667	73	105	88.66666667	8	44	27.56	36.67	37.94	37.05625	88	97	92.96	126.1666667	47.7	48.3	15
18104767	21318039	31303914	1		2125/6/29 14:38	2125/7/28 17:51	29.13402778	42.49175539	0	1	t	2125/6/29 14:39	2125/7/28 17:51	29.13	1	t	42	URGENT	TRANSFER FROM HOSPITAL	English		Private	3	CHRONIC/LONG TERM ACUTE CARE	93	148	103.2	84	205	117.0769231	44	78	58.30769231	56	110	75.30769231	15	34	28.62	37.06	39.17	38.01454545	90	98	94.12	130.5	24.4	25	7.7
18112520	28405903	36596812	1	2165/3/30	2165/3/4 16:24	2165/3/28 12:47	23.84930556	78.17162137	0	1	t	2165/3/5 13:39	2165/3/12 21:09	7.31	1	t	78	OBSERVATION ADMIT	TRANSFER FROM HOSPITAL	English	DIVORCED	Medicare	1	HOSPICE	87	113	96.53333333	65	127	90.33333333	52	79	59.75555556	57	92	69.73333333	12	34	20.24444444	36.72	39.17	37.38	83	98	91.91111111	85.5	30.4	31	9.5
18115365	26597419	38862483	0		2132/4/26 17:30	2132/5/2 11:35	5.753472222	48.31919431	0	1	t	2132/4/26 19:26	2132/4/27 22:16	1.12	1	t	35	EW EMER.	WALK-IN/SELF REFERRAL	Spanish	SINGLE	Medicaid	3	HOME HEALTH CARE	66	115	74.75	134	160	151.5833333	51	69	60.16666667	77	92	81.45833333	13	39	19.32	36.61	37.11	36.79285714	94	100	97.45833333	138.8	23.3	23.3	7.5
18115844	28934899	33833497	0	2130/2/6	2129/12/27 19:54	2130/2/6 7:35	40.48680556	57.98791806	1	1	t	2129/12/29 18:33	2130/1/2 16:31	3.92	1	t	57	OBSERVATION ADMIT	TRANSFER FROM HOSPITAL	English	WIDOWED	Medicaid	1	DIED	105	131	115.6153846	94	156	119.2692308	56	105	80.19230769	70	118	92.73076923	13	22	17.6	36.44	36.83	36.6575	92	98	94.44	129.6666667	17.8	25.1	6.1
18121891	28284985	32408756	0	2120/5/1	2120/2/26 1:12	2120/3/7 16:04	10.61944444	67.15279732	0	1	t	2120/2/26 2:55	2120/2/27 5:28	1.11	1	t	66	EW EMER.	PHYSICIAN REFERRAL	English	WIDOWED	Medicare	1	HOME HEALTH CARE	93	114	101.0416667	83	127	108.3333333	31	82	64.58333333	41	88	74.625	15	24	19.13043478	36.39	36.94	36.73166667	91	99	95.625	103	18.5	24.1	6.1
18127559	28298821	33269633	0		2179/2/18 9:06	2179/2/20 18:30	2.391666667	28.13245784	0	1	t	2179/2/18 10:37	2179/2/19 18:47	1.34	1	t	28	EW EMER.	EMERGENCY ROOM	English	SINGLE		2	HOME	71	90	82.88461538	110	158	124.85	58	101	70.2	72	106	83.85	6	32	16.30769231	36.89	37.28	37.095	88	100	98.84615385	175.8888889	27.8	29.3	8.4
18133119	26108790	39741298	1	2158/11/24	2158/11/11 19:13	2158/11/24 12:59	12.74027778	65.86189621	1	1	t	2158/11/11 21:40	2158/11/24 14:37	12.71	1	t	65	EW EMER.	TRANSFER FROM HOSPITAL	English	MARRIED	Private	1	DIED	69	113	90.85365854	70	124	97.15151515	33	107	57.93939394	46	114	69.54545455	12	30	16.52380952	35.89	37.28	36.55714286	89	100	95.02439024	101	24.6	31	7.3
18135870	25369826	31847662	1	2128/1/13	2127/9/27 19:29	2127/10/16 15:32	18.83541667	75.73872064	0	1	t	2127/9/27 19:29	2127/9/29 0:57	1.23	1	t	75	ELECTIVE	PHYSICIAN REFERRAL	English	MARRIED	Medicare	1	SKILLED NURSING FACILITY	57	89	78.11538462	82	144	113.6	39	79	50.32	55	88	68.88	13	27	18.89285714	36.83	37.56	37.19666667	93	99	96.26923077	148	27.7	41.1	9.3
18136491	23309829	32306963	1	2169/6/8	2169/6/3 12:30	2169/6/8 13:02	5.022222222	72.42032634	1	1	t	2169/6/3 22:23	2169/6/8 17:44	4.81	1	t	72	ELECTIVE	PHYSICIAN REFERRAL	English	MARRIED	Medicare	1	DIED	63	138	108.125	76	132	110.4166667	55	88	74.58333333	54	102.5	81.51666667	13	28	23	35.28	37	36.31	83	100	95.95833333	111.4285714	36.2	42.9	11.4
18150052	22460033	30768096	1		2164/3/7 23:56	2164/3/16 16:24	8.686111111	59.18343242	0	1	t	2164/3/8 1:30	2164/3/10 21:35	2.84	1	t	59	OBSERVATION ADMIT	EMERGENCY ROOM	English	SINGLE	Medicaid	1	HOME HEALTH CARE	71	95	83.03846154	101	157	129.03125	46	88	65.71875	61	121	86.33333333	13	30	18.65384615	36.61	37	36.75571429	91	97	94.57692308	87.875	37.5	42.1	12.2
18150594	20637732	35671864	1		2130/8/20 10:00	2130/8/24 17:50	4.326388889	60.63359818	0	1	t	2130/8/20 23:44	2130/8/23 19:35	2.83	1	t	60	ELECTIVE	PHYSICIAN REFERRAL	English	SINGLE	Private	1	HOME	62	82	71	85	191	118.1666667	43	72	57.29166667	50	102	72.76	5	20	13.38	36.89	37.72	37.42833333	94	100	97.20833333	140.3333333	39.4	42.1	12.9
18152122	23246216	34486395	0		2167/11/13 23:44	2167/11/23 19:15	9.813194444	53.86788729	0	1	t	2167/11/15 4:56	2167/11/18 16:47	3.49	1	t	53	DIRECT EMER.	PHYSICIAN REFERRAL	English	MARRIED	Medicare	3	HOME HEALTH CARE	108	122	114.2058824	87	170	134.15	47	79	65.75	59	252	92.15	8	30	21.41176471	36.61	38	36.96333333	90	98	94.14285714	180.2857143	26.5	28.7	8.5
18152377	24517143	34044852	0	2140/5/22	2140/5/14 17:29	2140/5/22 15:09	7.902777778	55.36887453	1	1	t	2140/5/15 7:35	2140/5/22 20:18	7.53	1	t	55	URGENT	TRANSFER FROM HOSPITAL	English	SINGLE	Private	1	DIED	58	122	84.70967742	78	141	103.0344828	52	100	67.55172414	58	109	75.65517241	9	36	20.25	35.67	39.61	37.21578947	55	100	93.11538462	125.2	19.6	29.7	6.4
18155599	23531438	36592768	1		2184/3/1 0:00	2184/3/6 16:15	5.677083333	69.16427465	0	1	t	2184/3/1 11:52	2184/3/2 15:34	1.15	1	t	69	SURGICAL SAME DAY ADMISSION	PHYSICIAN REFERRAL	English	MARRIED	Medicare	1	HOME HEALTH CARE	64	85	78.66666667	91	137	110.5	37	67	56.38709677	54	85	71.24193548	10	23	16.68181818	36.78	37.11	36.922	94	100	96.73913043	134	28.5	34.5	9.6
18160217	25269077	33679251	0	2118/5/14	2117/9/24 18:04	2117/10/23 17:15	28.96597222	48.7303453	0	1	t	2117/9/28 0:42	2117/9/30 22:09	2.89	1	t	48	URGENT	TRANSFER FROM HOSPITAL	English	MARRIED	Medicaid	1	HOME	43	85	56.60606061	86	140	102.4666667	28	105	49.23333333	48	117	64.13333333	15	32	20.90909091	36.72	37.33	36.93333333	88	100	94.66666667	155	28	29.7	8.8
18175554	23017767	32986236	1		2165/11/18 18:31	2165/12/10 18:30	21.99930556	40.88106934	0	1	t	2165/11/29 10:50	2165/11/30 18:40	1.33	1	t	36	OBSERVATION ADMIT	WALK-IN/SELF REFERRAL	Spanish	MARRIED	Medicaid	3	HOME HEALTH CARE	63	77	70.04166667	93	131	117.4583333	43	79	60.625	63	91	77.95833333	11	46	26.29166667	36.61	37.78	37.22333333	91	100	96.66666667	129.25	27.1	29.1	8.6
18175863	20739111	38266446	1	2187/9/19	2187/4/15 17:33	2187/9/19 9:14	156.6534722	52.28559489	1	1	t	2187/4/15 21:47	2187/4/23 18:59	7.88	1	t	42	EW EMER.	TRANSFER FROM SKILLED NURSING FACILITY	English	SINGLE	Medicaid	2	DIED	100	124	110.48	94	157	117.1304348	48	104	76.7826087	61	112	88.65217391	15	50	26.94230769	37	38.17	37.325	90	100	95.92	264	26.9	37.4	7.6
18186302	25539640	39274394	0	2133/6/2	2133/5/16 16:20	2133/6/2 6:20	16.58333333	40.37148125	1	1	t	2133/5/16 16:21	2133/6/2 14:21	16.92	1	t	40	URGENT	TRANSFER FROM HOSPITAL	English		Medicaid	3	DIED	84	111	101.08	80	122	106.625	44	87	58.29166667	56	92	68.45833333	10	37	20.61538462	36.67	37.11	36.778	91	100	95.16	287.3333333	23.7	26.2	7.6
18207922	20174128	33800886	0	2150/8/16	2150/7/23 16:13	2150/8/12 11:30	19.80347222	83.5569833	0	1	t	2150/7/27 8:35	2150/8/12 12:26	16.16	1	t	82	EW EMER.	PROCEDURE SITE	English	MARRIED	Medicare	1	HOSPICE	51	74	63.22222222	94	166	130.08	26	65	43.72	43	89	64.72	15	28	20.10714286	35.56	36.44	35.90666667	94	100	97.44444444	159.3333333	31.7	36.4	10.4
18208023	23261985	32018180	1		2162/2/23 17:12	2162/3/28 14:30	32.8875	58.14707144	0	1	t	2162/2/23 17:13	2162/3/28 15:09	32.91	1	t	58	DIRECT EMER.	PHYSICIAN REFERRAL	English	MARRIED	Private	1	CHRONIC/LONG TERM ACUTE CARE	41	102	55.2	86	156	114.3076923	44	88	59.15384615	53	104	76.38461538	14	24	20.10714286	36.11	37.11	36.49285714	91	99	96.2	202.8	42.6	46.4	14.3
18214741	27974713	31429597	0	2112/4/13	2111/11/8 16:23	2111/11/17 13:00	8.859027778	54.85335925	0	1	t	2111/11/9 23:03	2111/11/16 18:25	6.81	1	t	54	EW EMER.	PROCEDURE SITE	English	MARRIED	Private	1	HOME HEALTH CARE	96	143	114	81	149	94.64516129	52.5	102	64.88709677	60	121	75.16129032	13	27	22.625	35.94	37	36.665	95	100	98.61538462	76.33333333	23.4	39.4	7.8
18226085	24714023	32703359	1		2164/1/5 21:28	2164/1/20 13:30	14.66805556	85.01340055	0	1	t	2164/1/5 22:48	2164/1/9 5:00	3.26	1	t	85	OBSERVATION ADMIT	EMERGENCY ROOM	English	MARRIED	Medicare	1	SKILLED NURSING FACILITY	83	131	99	78	114	98	45	84	57.91666667	56	89	66.95833333	14	32	25.15384615	36.56	38.72	37.38125	84	99	94.19230769	132.6666667	25.3	27.8	8.8
18227759	22008022	32673164	1		2147/10/3 3:40	2147/10/12 11:54	9.343055556	58.75334375	0	1	t	2147/10/3 5:22	2147/10/5 17:48	2.52	1	t	58	EW EMER.	EMERGENCY ROOM	English	SINGLE	Medicare	2	HOME	65	123	86.11111111	108	185	144.08	54	91	71.16	70	115	88.84	5	23	14.75925926	35.61	38.94	37.075	93	100	99.07407407	143.75	27.4	28.5	9.7
18238284	28484490	39620141	0	2125/8/10	2125/1/1 0:00	2125/1/30 16:03	29.66875	71	0	1	t	2125/1/1 9:04	2125/1/4 18:46	3.4	1	t	71	SURGICAL SAME DAY ADMISSION	PHYSICIAN REFERRAL	English	WIDOWED	Medicare	1	SKILLED NURSING FACILITY	59	86	69.21428571	84	146	109.578125	40	83	53.96875	55	97	71.31428571	14	24	18.78571429	35	37.1	36.625	92	100	97.03571429	122.1764706	20.7	36.7	6.6
18247759	21704186	31326823	0		2113/6/27 1:05	2113/7/27 16:56	30.66041667	33.48548398	0	1	t	2113/6/27 1:07	2113/7/14 22:04	17.87	1	t	30	URGENT	TRANSFER FROM HOSPITAL	English	SINGLE	Medicaid	3	HOME HEALTH CARE	83	94	87.12	89	123	97.28	49	81	57.8	63	94	69.96	18	36	23.90384615	36.89	37.22	37.04	98	100	99.84	99.66666667	24.7	24.7	7.9
18251176	28079136	39626379	0		2143/10/24 6:25	2143/11/2 15:00	9.357638889	68.81115359	0	1	t	2143/10/24 7:35	2143/10/25 19:19	1.49	1	t	68	EW EMER.	EMERGENCY ROOM	English	WIDOWED	Medicare	1	HOME HEALTH CARE	89	114	96.65384615	95	144	106.76	48	90	63.08	60	97	73	16	29	19.84615385	37.11	38	37.48	92	99	95.65384615	242.1428571	38.1	42.5	12.6
18252574	28405160	38191584	1		2146/11/27 15:43	2146/12/15 17:20	18.06736111	67.9053035	0	1	t	2146/11/27 18:05	2146/12/12 17:17	14.97	1	t	67	EW EMER.	EMERGENCY ROOM	English	MARRIED	Medicare	1	ACUTE HOSPITAL	41	95	54.77358491	64	179	117.8461538	45	93	65.21153846	41	275	85.90384615	10	26	16.64285714	35.17	36.33	35.75	92	100	97.78846154	182.7142857	42	43.8	15.3
18255344	24552719	37269671	0		2157/6/29 21:23	2157/7/16 16:41	16.80416667	77.49252543	0	1	t	2157/7/7 11:39	2157/7/12 22:12	5.44	1	t	77	URGENT	TRANSFER FROM HOSPITAL	English	MARRIED	Medicare	1	SKILLED NURSING FACILITY	60	84	72.07142857	90	152	123.5	43	73	56.60526316	59	91	76.73684211	7	23	17.19354839	36.39	36.94	36.69333333	93	100	97.2	119.875	27.5	36.2	8.9
18258964	21339711	34141902	1		2128/11/22 0:43	2128/12/10 17:57	18.71805556	52.89264066	0	1	t	2128/11/22 1:38	2128/12/3 21:29	11.83	1	t	52	EW EMER.	EMERGENCY ROOM	English	SINGLE	Private	3	REHAB	109	128	120.1851852	57	120	104.8333333	47	86	63.41666667	52	297	81.9	22	29	27.04761905	36.72	39.11	38.04	92	99	96.08333333	284.1176471	32.5	39.1	11.6
18269087	24304953	38356745	1	2170/6/29	2170/6/24 0:00	2170/6/29 0:00	5	86.47639647	1	1	t	2170/6/24 20:27	2170/6/29 4:20	4.33	1	t	86	URGENT	TRANSFER FROM HOSPITAL	English	WIDOWED	Medicare	3	DIED	74	113	96.08	99	119	111.8076923	41	61	48.53846154	54	73	64.30769231	16	29	20.90384615	37.17	38.61	37.72142857	90	100	98	139	28	28.1	9.4
18277861	25092831	31501334	0	2155/11/19	2155/10/17 22:12	2155/11/19 21:35	32.97430556	76.79378878	1	1	t	2155/11/10 2:20	2155/11/19 16:57	9.61	1	t	76	OBSERVATION ADMIT	PHYSICIAN REFERRAL	English	MARRIED	Medicare	1	DIED	96	113	103.4642857	91	134	110.5	36	97	55.89285714	49	105	68.03571429	21	41	32.71428571	36.94	40	37.96222222	90	100	95.82142857	114.6666667	16.2	23.4	5.6
18279818	29481142	37432382	1	2114/9/4	2114/8/31 21:11	2114/9/4 13:04	3.661805556	45.66499099	1	1	t	2114/8/31 21:12	2114/9/4 15:59	3.78	1	t	45	URGENT	TRANSFER FROM HOSPITAL	English		Medicaid	3	DIED	76	96	87.14705882	92	166	115.2432432	59	93	72.05405405	73	122	85.94444444	14	26.5	22.03333333	33.5	38	35.49111111	85	100	98.66666667	126.4	22.3	35.3	7.9
18299037	22666355	31779855	1	2175/12/13	2175/11/10 16:21	2175/12/3 16:00	22.98541667	61.85883127	0	1	t	2175/11/11 9:32	2175/11/14 22:41	3.55	1	t	61	EW EMER.	EMERGENCY ROOM	English	SINGLE	Private	1	CHRONIC/LONG TERM ACUTE CARE	94	148	111.3589744	73	127	93.05405405	27	91	50	43	103	63.13513514	16	27	20.1025641	36.11	38.28	37.238	87	100	93.69230769	194	23.9	25.2	8
18301103	27650277	30889168	0		2146/12/10 20:39	2147/1/10 17:00	30.84791667	51.94145913	0	1	t	2146/12/22 21:19	2146/12/26 18:06	3.87	1	t	51	URGENT	TRANSFER FROM HOSPITAL	English	MARRIED	Medicaid	1	HOME	93	144	117.0645161	79	136	104.8918919	43	115	58.13513514	53	120	68.59459459	6	36	19.30769231	37.22	39.56	38.72888889	88	97	93	135.5	22	22	7.2
18304105	23396811	36423948	1	2160/11/7	2160/2/8 19:55	2160/3/6 18:50	26.95486111	60.10631269	0	1	t	2160/2/8 21:42	2160/2/15 6:31	6.37	1	t	60	EW EMER.	TRANSFER FROM HOSPITAL	English	SINGLE	Medicaid	1	HOME HEALTH CARE	93	132	110.125	86	155	111.62	43	76	57.4	57	94	70	12	34	22.80769231	37.11	39.22	37.9725	91	100	95.29166667	324.6	27.9	34	8.4
18314604	20760975	32768155	1	2174/5/1	2174/4/23 22:37	2174/4/30 16:11	6.731944444	85.30922611	0	1	t	2174/4/24 1:21	2174/4/30 16:19	6.62	1	t	85	EW EMER.	EMERGENCY ROOM	English	MARRIED	Medicare	1	HOSPICE	63	136	73.55555556	74	118	102.88	44	71	60.48	56	80	70.08	9	25	15.58928571	36.67	37.11	36.85166667	87	100	96.7037037	220.3333333	28.2	32.5	9.5
18329507	29047609	30982320	0		2153/12/14 2:20	2153/12/29 16:15	15.57986111	85.95032122	0	1	t	2153/12/14 3:11	2153/12/24 15:41	10.52	1	t	85	EW EMER.	TRANSFER FROM HOSPITAL	English	WIDOWED	Medicare	3	REHAB	48	80	66.7826087	107	167	138.1071429	37	81	54.57142857	59	110	84.03571429	9	22	15.94	36.33	38	36.942	95	100	99.43478261	155.5	21.3	23.5	6.9
18330064	27911690	30429060	1	2184/2/7	2184/1/29 5:35	2184/2/7 20:22	9.615972222	88.07729845	1	1	t	2184/1/29 7:56	2184/2/2 17:55	4.42	1	t	88	EW EMER.	TRANSFER FROM HOSPITAL	English		Medicare	3	DIED	73	99	81.75	98	124	108.9583333	39	75	51.66666667	52	87	65.375	9	34	25.16666667	36.39	37.39	36.756	89	100	95.125	143.3333333	16.9	22	5.9
18331879	22637152	36682425	1		2117/1/14 21:01	2117/1/24 19:00	9.915972222	66.03799041	0	1	t	2117/1/14 21:02	2117/1/15 11:37	0.61	1	t	66	URGENT	TRANSFER FROM HOSPITAL	English	MARRIED	Private	1	HOME	67	95	80.13333333	96	115	105.1538462	64	74	69.46153846	69	82	77.30769231	15	25	20	36.39	37.11	36.866	91	97	95	97	25.2	29.7	9.4
18350450	22376294	32378957	1		2117/10/24 0:00	2117/10/30 12:13	6.509027778	67.81042158	0	1	t	2117/10/24 10:27	2117/10/26 16:19	2.24	1	t	67	SURGICAL SAME DAY ADMISSION	PHYSICIAN REFERRAL	English	MARRIED	Private	1	HOME HEALTH CARE	85	119	97.96666667	83	149	111.5483871	56	85	65.4516129	51	106	80.234375	5	39	21.98333333	36.39	37.5	36.79	91	100	96.7	139.8333333	34.1	39.7	10.9
18352619	27566149	31734422	0		2135/3/11 0:44	2135/3/31 20:05	20.80625	75.1889995	0	1	t	2135/3/11 0:45	2135/3/26 10:28	15.4	1	t	75	URGENT	TRANSFER FROM HOSPITAL	English	MARRIED	Private	3	REHAB	54	89	64.25806452	90	163	122.4468085	42	70	47.78723404	55	79	66.36170213	13	27	21.93548387	35.98	37.72	36.35666667	90	98	94.06896552	160.875	22.2	23.3	6.9
18363381	23486389	36146615	1	2134/4/13	2134/3/3 11:29	2134/4/13 14:22	41.12013889	67.16766	0	1	t	2134/3/21 7:40	2134/3/22 15:52	1.34	1	t	66	EW EMER.	TRANSFER FROM HOSPITAL	English	DIVORCED	Medicare	1	HOSPICE	88	116	101.16	75	134	102.72	52	81	69.56	62	93	80.28	11	19	14.16	36.22	37.11	36.69714286	92	100	96.44	89.83333333	22.9	23.3	7.3
18364289	22844238	34132133	1		2178/2/17 21:01	2178/3/7 16:05	17.79444444	54.1304168	0	1	t	2178/2/18 6:10	2178/2/21 19:07	3.54	1	t	53	URGENT	TRANSFER FROM HOSPITAL	English	SINGLE	Medicare	1	REHAB	68	87	76.28571429	106	132	117.6428571	57	82	66.71428571	69	91	77.28571429	11	21	14.69230769	36.89	37.06	36.975	95	98	96.14285714	93.5	32.3	34	10.9
18376688	27427224	34467768	0		2122/6/1 9:33	2122/6/6 12:50	5.136805556	71.41451398	0	1	t	2122/6/2 8:06	2122/6/5 5:07	2.88	1	t	71	DIRECT EMER.	PHYSICIAN REFERRAL	English	MARRIED	Medicare	1	HOME	66	89	79.14814815	108	183	151.8888889	32	62	46.81481481	54	98	81.81481481	13	28	18.18518519	36.11	37.11	36.66833333	95	99	96.48148148	182.1111111	25.6	27	8.8
18377208	24624812	32211280	0		2116/2/13 21:40	2116/3/18 9:25	33.48958333	36.11953931	0	1	t	2116/3/10 5:48	2116/3/13 10:47	3.21	1	t	35	DIRECT EMER.	PHYSICIAN REFERRAL	English	MARRIED	Medicaid	1	HOME	80	108	97.80769231	139	183	165.3333333	76	94	83.43333333	99	125	112	6	38	20.15384615	36.5	37.72	36.966	86	98	91.78378378	113.6666667	17.6	21.8	6.1
18389073	20312509	32556385	0	2156/3/24	2156/3/10 19:10	2156/3/20 18:13	9.960416667	92.18986483	0	1	t	2156/3/10 19:11	2156/3/12 20:51	2.07	1	t	86	EW EMER.	EMERGENCY ROOM	English	WIDOWED	Medicare	1	CHRONIC/LONG TERM ACUTE CARE	53	109	74.45454545	75	169	134.5952381	34	129	58.83333333	45	133	77.4047619	9	29	20.35555556	36.44	37.06	36.75428571	59	100	98.30232558	114	32.7	37.8	10.2
18393189	24232929	36153460	0	2208/3/30	2208/1/4 16:17	2208/2/3 16:25	30.00555556	71.00693368	0	1	t	2208/1/4 20:10	2208/1/6 20:30	2.01	1	t	58	OBSERVATION ADMIT	TRANSFER FROM SKILLED NURSING FACILITY	Spanish	WIDOWED	Medicaid	3	HOME HEALTH CARE	94	141	105.875	74	145	95.66666667	52	126	68.25	63	133	77.66666667	14	30	21.83333333	36.56	37.39	36.81	89	100	94.20833333	144.6666667	38	43.1	12.1
18400980	29013632	30507689	0	2144/6/9	2144/5/17 17:55	2144/5/29 13:02	11.79652778	82.3771377	0	1	t	2144/5/20 20:06	2144/5/23 14:09	2.75	1	t	82	EW EMER.	EMERGENCY ROOM	English	MARRIED	Medicare	3	CHRONIC/LONG TERM ACUTE CARE	72	103	84.44	72	110	92.28	44	74	55.12	54	77	63.6	16	27	21.44	36.56	37.11	36.73142857	89	96	94.08	116.5	50	52.9	15.4
18406213	21036505	39916786	0		2149/10/29 20:57	2149/11/17 14:33	18.73333333	56.82650111	0	1	t	2149/10/31 15:07	2149/11/7 17:50	7.11	1	t	56	URGENT	TRANSFER FROM HOSPITAL	English	SINGLE	Private	1	HOME HEALTH CARE	68	122	102.804878	73	143	111.8571429	43	85	64.45714286	50	98	74.82857143	11	34	21.72093023	37.06	37.89	37.29833333	87	99	94.85	141.5	29.4	29.4	10.1
18423403	28184229	31518173	1	2149/1/25	2148/12/31 1:06	2149/1/25 10:45	25.40208333	82.99946291	1	1	t	2148/12/31 1:07	2149/1/1 14:54	1.57	1	t	82	URGENT	TRANSFER FROM HOSPITAL	Italian	MARRIED	Medicare	3	DIED	75	107	90.79310345	91	119	108.7586207	46	81	58.44827586	58	85	69.5862069	15	30	23.24137931	36.56	36.94	36.79	90	99	95.89655172	140.1666667	38.5	38.5	12.2
18446613	21506643	31711235	0		2129/2/2 20:17	2129/2/12 17:56	9.902083333	84.08992706	0	1	t	2129/2/8 12:20	2129/2/10 16:14	2.16	1	t	84	URGENT	TRANSFER FROM HOSPITAL	Spanish	WIDOWED	Medicare	3	SKILLED NURSING FACILITY	80	106	90.07142857	90	132	116	45	85	55.56060606	64	207	77.48484848	13	32	19	35.94	37.06	36.46714286	91	100	98.03571429	159.8695652	24.6	28.7	7.6
18459951	27987095	33322563	1		2117/12/21 8:00	2117/12/29 16:00	8.333333333	77.97220838	0	1	t	2117/12/21 18:42	2117/12/22 12:15	0.73	1	t	76	ELECTIVE	PHYSICIAN REFERRAL	English	MARRIED	Medicare	1	HOME HEALTH CARE	82	99	87.21052632	115	146	129	66	90	78.33333333	70	116	85.8	10	31	20.52631579	35.11	36.56	36.168	94	100	98.21052632	237.3333333	25.8	29.2	8.1
18460817	24954351	33668125	0	2152/6/29	2152/6/15 16:42	2152/6/29 1:45	13.37708333	82.45507317	1	1	t	2152/6/17 9:36	2152/6/30 1:46	12.67	1	t	80	URGENT	TRANSFER FROM HOSPITAL	English	MARRIED	Medicare	1	DIED	70	85	72.55555556	76	107	93.59016393	34	61	39.27868852	45	67	51.85245902	18	37	26.5	36.39	37.39	36.99444444	88	100	95.68	118	24.7	25.5	8
18467022	28045968	35943226	1		2171/11/30 0:00	2171/12/9 18:45	9.78125	77.91172428	0	1	t	2171/12/2 13:58	2171/12/5 12:00	2.92	1	t	77	SURGICAL SAME DAY ADMISSION	PHYSICIAN REFERRAL	English	SINGLE	Medicare	1	HOME HEALTH CARE	77	114	92.7037037	78	129	107.4	35	74	48.88	49	85	65.92	17	33	24.55555556	36.22	37	36.675	87	100	96	98.5	30.1	30.2	10
18467654	21601408	37809445	0	2129/9/12	2129/9/1 15:03	2129/9/12 5:30	10.60208333	68.66702921	1	1	t	2129/9/3 18:51	2129/9/9 17:59	5.96	1	t	68	OBSERVATION ADMIT	WALK-IN/SELF REFERRAL	English	MARRIED	Medicare	3	DIED	80	130	92.61538462	97	147	116.9655172	46	81	58.86206897	61	99	78.75862069	6	28	20.53125				88	100	96.96428571	149.3333333	22.7	24	6.8
18509706	23742521	39133525	0		2157/7/22 0:33	2157/7/29 15:37	7.627777778	51.55312072	0	1	t	2157/7/22 0:34	2157/7/26 13:35	4.54	1	t	51	URGENT	TRANSFER FROM HOSPITAL	English	DIVORCED	Medicare	1	HOME HEALTH CARE	80	100	88.84615385	104	168	143.96	68	118	84.04	82	127	98.84	20	39	27.03846154	36.89	38.06	37.25125	85	100	95.46153846	140.25	31.4	31.8	10.3
18543030	20321587	35160782	0	2152/3/8	2152/2/22 1:50	2152/3/8 11:20	15.39583333	63.14258051	1	1	t	2152/2/22 3:02	2152/2/23 19:18	1.68	1	t	63	EW EMER.	TRANSFER FROM HOSPITAL	English	SINGLE	Medicaid	1	DIED	112	130	117.44	94	145	117.375	70	117	83.66666667	80	124	94.70833333	12	37	17.96	36.56	37.39	36.945	90	98	94.76	110	30.9	30.9	10
18544264	22660840	36336805	1		2150/6/12 16:58	2150/7/2 15:04	19.92083333	78.44547709	0	1	t	2150/6/12 18:17	2150/6/19 18:26	7.01	1	t	78	EW EMER.	TRANSFER FROM HOSPITAL	English	SINGLE	Medicare	2	CHRONIC/LONG TERM ACUTE CARE	66	92	76.19230769	102	141	125.84	61	90	72.84	73	101	85.48	13	26.5	19.48148148	36.39	37.28	36.89	79	100	96.61538462	128.1428571	43.6	46.3	13.3
18552025	26881810	37355146	1		2153/10/18 6:47	2153/10/24 16:00	6.384027778	62.79635595	0	1	t	2153/10/18 8:01	2153/10/21 1:39	2.74	1	t	52	EW EMER.	TRANSFER FROM HOSPITAL	English	MARRIED	Private	1	HOME	53	75	65.64	128	167	150.1666667	51	114	61.16666667	75	123	86.625	14	36	21.4	36.56	37.17	36.92285714	85	100	94	155.1428571	23.7	24.7	7.4
18557853	24378182	37262557	1	2177/1/10	2176/10/24 12:59	2176/11/24 0:00	30.45902778	56.81464063	0	1	t	2176/11/1 0:54	2176/11/11 19:32	10.78	1	t	56	EW EMER.	WALK-IN/SELF REFERRAL	English	SINGLE	Private	1	HOME HEALTH CARE	71	91	78.57692308	79	152	105.24	41	85	52.92	30	79	65.28	10	32	21.33333333	36.44	37.11	36.74833333	87	98	94.5	166.3333333	23.9	23.9	8
18561332	28008570	38143557	1	2176/5/4	2176/3/24 22:13	2176/5/4 16:07	40.74583333	53.22978106	0	1	t	2176/4/13 19:05	2176/5/4 14:20	20.8	1	t	53	URGENT	TRANSFER FROM HOSPITAL	English	DIVORCED	Medicaid	1	DIED	74	102	85.5	126	173	152.2592593	55	85	63.7037037	76	103	84.65384615	7	23	16.39285714	36.56	37.61	37.09857143	94	100	98.64285714	136.7142857	20.7	22.5	7
18563633	27900255	39517082	1		2185/5/22 0:00	2185/6/1 15:10	10.63194444	50.38697083	0	1	t	2185/5/22 9:51	2185/5/24 18:39	2.37	1	t	39	SURGICAL SAME DAY ADMISSION	PHYSICIAN REFERRAL	English	SINGLE	Private	2	HOME HEALTH CARE	71	91	84.08695652	88	121	106.2916667	43	65	52.58333333	57	82	67.91666667	8	34	19.22	36.33	37.56	36.65833333	98	100	99.52173913	121.047619	19.5	26.6	6.2
18564195	23481887	34814650	0		2172/8/24 14:48	2172/9/12 12:58	18.92361111	85.64783532	0	1	t	2172/8/28 14:02	2172/9/3 16:52	6.12	1	t	85	OBSERVATION ADMIT	WALK-IN/SELF REFERRAL	English	MARRIED	Medicare	1	REHAB	60	88	76.23333333	79	161	116.8125	39	73	49.3125	49	98	69.96875	9	28	18.640625	34.8	37.8	36.7	93	100	96.7	145.85	21	27.6	6.8
18564451	27272921	34803876	0		2130/7/24 19:52	2130/7/25 17:00	0.880555556	56.56080018	0	1	t	2130/7/24 21:00	2130/7/25 17:02	0.84	1	t	56	EW EMER.	EMERGENCY ROOM	English	MARRIED		1	ACUTE HOSPITAL	80	114	97.72	72.5	141	111.79	16	104	72.29	27	112	83.79	14	30	24.69090909	36	38.5	37.322	94	100	98.88095238	161.8333333	28.8	37.4	9.8
18572193	27826531	35416010	0		2123/9/17 3:38	2123/9/28 14:55	11.47013889	54.70838345	0	1	t	2123/9/21 9:55	2123/9/22 14:18	1.18	1	t	44	EW EMER.	WALK-IN/SELF REFERRAL	English	SINGLE	Medicaid	3	HOME HEALTH CARE	67	111	79.61538462	113	165	136.9166667	64	105	80.70833333	81	124	98.25	13	31	19.52	36.5	37.06	36.74	92	100	98.34615385	237.5714286	22.3	29.6	7.6
18574585	26972993	37931921	0	2139/10/1	2138/8/18 15:26	2138/8/25 15:35	7.00625	57.62874219	0	1	t	2138/8/18 17:37	2138/8/22 23:06	4.23	1	t	57	EW EMER.	EMERGENCY ROOM	English	MARRIED	Private	1	HOME	67	118	85.33333333	73	197	125.25	44	88	59.64583333	55	131	79.95833333	12	20	19.01785714	37.22	39.44	38.11444444	94	100	98.83333333	102	29.7	37.6	11.2
18588165	28657057	32458586	1		2139/9/13 19:58	2140/1/5 13:45	113.7409722	35.70044503	0	1	t	2139/10/10 8:06	2139/10/31 1:42	20.73	1	t	35	URGENT	TRANSFER FROM HOSPITAL	English	SINGLE	Medicaid	1	CHRONIC/LONG TERM ACUTE CARE	106	175	119.4	100	139	117.0322581	51	91	69.61290323	72	104	83.74193548	15	34	23.61290323	36.33	36.94	36.65636364	87	100	95.5483871	131	18.5	20.6	6.4
18592154	25183925	37551227	1		2119/11/13 23:37	2119/11/19 18:32	5.788194444	83.86787398	0	1	t	2119/11/14 0:49	2119/11/18 21:15	4.85	1	t	83	EW EMER.	TRANSFER FROM HOSPITAL	English	WIDOWED	Medicare	1	SKILLED NURSING FACILITY	62	82	69.09090909	92	151	127.65	51	118	71	72	123	86.5	13	21	17.95454545	36.22	36.78	36.52	91	98	94.40909091	88.5	42.5	45.5	13.4
18595358	24780588	33896455	1		2167/11/30 16:38	2167/12/22 10:45	21.75486111	69.91362181	0	1	t	2167/11/30 16:39	2167/12/12 10:30	11.74	1	t	69	URGENT	TRANSFER FROM HOSPITAL	English		Medicare	3	SKILLED NURSING FACILITY	48	78	62.25	84	168	117.9565217	49	98	73.56521739	61	113	86.91304348	12	29	19.54166667	36.56	37.11	36.778	93	100	95.36363636	129.625	30	44.2	10
18604594	27400522	32336965	1		2124/8/7 0:46	2124/9/29 16:05	53.63819444	45.59968992	0	1	t	2124/8/7 3:08	2124/8/26 16:37	19.56	1	t	45	EW EMER.	WALK-IN/SELF REFERRAL	English	MARRIED	Private	1	HOME HEALTH CARE	108	156	128.64	97	150	123.5416667	57	100	77.625	69	115	90.79166667	17	43	29.45833333	37.11	38.94	37.766	93	98	95.45833333	97.65384615	29.4	36.3	10.3
18605511	21984987	30384014	1		2149/6/16 15:15	2149/6/28 10:35	11.80555556	61.45782089	0	1	t	2149/6/16 15:20	2149/6/23 18:35	7.14	1	t	51	OBSERVATION ADMIT	TRANSFER FROM HOSPITAL	English	SINGLE	Medicare	1	REHAB	55	87	68.72413793	83	159	117.9285714	56	147	77.39285714	67	153	89.92857143	14	31	17.85483871	36.39	37.17	36.92666667	92	100	98.62068966	109	38.5	38.7	11.9
18607953	27086987	37584825	0		2111/2/3 7:15	2111/2/11 16:05	8.368055556	72.09117813	0	1	t	2111/2/5 7:40	2111/2/6 15:09	1.31	1	t	72	SURGICAL SAME DAY ADMISSION	PHYSICIAN REFERRAL	English	DIVORCED	Medicare	1	HOME HEALTH CARE	76	113	88.61538462	132	197	150.82	54	80	63.66	79	109	92.38	15	30	19.5	36.61	38.11	37.12833333	94	100	97.96153846	140.7142857	23.1	26.7	7.8
18624255	26726128	30087370	0	2206/1/25	2205/11/19 1:00	2205/11/20 16:27	1.64375	97.88048381	0	1	t	2205/11/19 1:30	2205/11/20 16:28	1.62	1	t	91	EU OBSERVATION	EMERGENCY ROOM	English	WIDOWED	Medicare	1		70	90	79.20833333	64	118	88.95652174	29	84	43.2173913	40	93	53.86956522	13	25	20.13043478	35.72	36.83	36.51428571	92	100	96.70833333	90	27	28.6	8.5
18633245	27720161	37353031	0		2177/1/7 0:00	2177/1/21 12:05	14.50347222	71.01642746	0	1	t	2177/1/7 17:23	2177/1/13 15:37	5.93	1	t	71	SURGICAL SAME DAY ADMISSION	PHYSICIAN REFERRAL	English	WIDOWED	Medicare	1	HOME HEALTH CARE	55	116	76.24324324	79	234	123.2666667	39	111	59.26666667	54	162	82	11	21	14.90789474	36.11	36.72	36.45444444	92	100	97.25	137.2857143	25.3	36.2	8.4
18633532	26885518	35727421	0		2114/8/25 22:52	2114/9/1 17:42	6.784722222	80.64875556	0	1	t	2114/8/25 22:54	2114/8/28 17:47	2.79	1	t	80	DIRECT EMER.	PHYSICIAN REFERRAL	English		Medicare	3	SKILLED NURSING FACILITY	61	126	92.65217391	89	160	123.6666667	50	87	67.85416667	71	112	89.91666667	8	29	18.92	34.72	36.72	36.26857143	88	100	97.45833333	138.6666667	30.6	37.8	9.6
18636765	21335036	39539288	0	2141/2/6	2137/11/8 7:00	2137/11/22 16:50	14.40972222	90.85445175	0	1	t	2137/11/10 17:17	2137/11/11 18:07	1.03	1	t	85	EW EMER.	EMERGENCY ROOM	English	MARRIED	Medicare	1	SKILLED NURSING FACILITY	76	102	89.25925926	138	187	167.96	42	132	64.36	69	143	89.04	19	30	24.14814815	36.67	37.44	36.94333333	92	100	95.88888889	117.5	21.2	29.5	6.9
18638427	26250608	30979047	0		2115/8/11 7:56	2115/8/29 15:10	18.30138889	64.60880883	0	1	t	2115/8/12 1:25	2115/8/12 2:18	0.04	1	t	60	OBSERVATION ADMIT	PHYSICIAN REFERRAL	English	MARRIED	Medicare	1	CHRONIC/LONG TERM ACUTE CARE	81	94	87	102	147	124.7142857	31	51	43.85714286	60	80	71.57142857	15	24	18.07142857	36.89	36.89	36.89	94	100	99.14285714	253	22.9	27.3	7.5
18643852	22986028	32805922	1		2124/3/22 0:00	2124/4/1 12:30	10.52083333	61.22177077	0	1	t	2124/3/22 22:25	2124/3/23 21:05	0.94	1	t	61	SURGICAL SAME DAY ADMISSION	PHYSICIAN REFERRAL	English		Private	3	HOME HEALTH CARE	60	93	77.16129032	80	131	108.0853659	36	57	45.32926829	53	75	65.30487805	14	25	19.65384615	36.56	37.22	36.8	89	97	93.65384615	171.5	21	29	7
18656828	23237185	31165770	1	2118/8/1	2114/1/8 17:51	2114/1/25 16:45	16.95416667	86.0212017	0	1	t	2114/1/15 9:46	2114/1/16 14:06	1.18	1	t	86	URGENT	TRANSFER FROM HOSPITAL	English	MARRIED	Medicare	1	HOME HEALTH CARE	62	82	73.92592593	55	146	124.1034483	31	60	49.86206897	38	88	70.93103448	9	23	13.96296296	35.5	37.1	36.51923077	96	100	98.22222222	130.5	24.8	26.4	8.9
18662357	27604952	34401179	1		2141/4/1 17:58	2141/4/14 14:58	12.875	29.2484616	0	1	t	2141/4/1 17:59	2141/4/7 1:51	5.33	1	t	29	EW EMER.	PHYSICIAN REFERRAL	English	MARRIED	Medicaid	3	HOME	69	93	80.30434783	113	142	127.7826087	59	90	71.13043478	73	99	86.56521739	12	30	18.91304348	36.78	37.28	37.03	86	99	93.39130435	125	62.1	62.9	17.6
18679947	21143134	33079773	1	2151/9/2	2151/8/30 16:33	2151/9/2 17:25	3.036111111	54.66172451	1	1	t	2151/8/30 17:30	2151/9/3 17:08	3.98	1	t	54	EW EMER.	EMERGENCY ROOM	English	DIVORCED	Medicare	1	DIED	52	90	61.85185185	76	164	108.8269231	54	106	71.88461538	62	120	81.5	17	30	21.76923077				92	100	98.42307692	160.1111111	33.6	37	11.6
18680460	24735942	37062652	1	2172/9/6	2172/7/26 17:44	2172/9/6 8:18	41.60694444	58.56744539	1	1	t	2172/7/28 2:35	2172/8/11 22:02	14.81	1	t	56	OBSERVATION ADMIT	PHYSICIAN REFERRAL	English	MARRIED	Private	1	DIED	54	90	73.84	94	159	122.92	57	96	75.04	69	108	86.95833333	15	39	29.84	36.56	37.28	36.89714286	88	97	92.24	337.1666667	42.2	48	14.6
18703541	22373256	30379444	1		2145/2/24 20:29	2145/3/3 14:15	6.740277778	60.15018391	0	1	t	2145/2/26 14:58	2145/2/27 16:18	1.06	1	t	60	URGENT	TRANSFER FROM HOSPITAL	English		Medicaid	3	HOSPICE	67	76	72.20833333	117	144	129.0833333	77	102	87.75	91	114	100.7916667	4	33	13.08	36.39	37.22	36.766	95	100	97.25	150.25	29.6	34.4	9.3
18714574	21894036	31197559	0		2145/2/18 18:01	2145/3/3 16:15	12.92638889	78.13347505	0	1	t	2145/2/19 21:32	2145/2/20 1:58	0.19	1	t	78	URGENT	TRANSFER FROM HOSPITAL	English	WIDOWED	Medicare	3	HOME HEALTH CARE	64	81	69.5	98	122	107	57	68	61.5	67	82	72.5	17	21	19.5	36.39	36.5	36.4575	97	98	97.5		23.1	26.9	8.3
18723992	20622118	34250914	1		2121/4/2 21:42	2121/4/19 19:28	16.90694444	74.25162541	0	1	t	2121/4/2 23:00	2121/4/11 7:34	8.36	1	t	74	EW EMER.	EMERGENCY ROOM			Medicare	3	REHAB	53	85	66.32	83.5	128	109.0357143	35	60	47.71428571	54	81	64.375	19	31	26.28571429	36.83	37.06	36.96166667	83	100	98.04	128	27.6	28.1	8.8
18736740	25673460	34909622	1	2132/1/12	2132/1/8 16:28	2132/1/12 0:01	3.314583333	84.02104389	1	1	t	2132/1/8 17:12	2132/1/13 0:23	4.3	1	t	84	OBSERVATION ADMIT	EMERGENCY ROOM	English		Medicare	3	DIED	68	97	80.57142857	113	173	131	60	118	85.42857143	79	125	99.14285714	15	39	23.14285714	36.61	38.56	37.64625	91	99	96.21428571	117	38.6	40.8	12.9
18739157	22622906	37595621	0	2138/3/8	2138/2/27 4:36	2138/3/5 16:00	6.475	82.15733587	0	1	t	2138/2/27 4:37	2138/3/5 18:29	6.58	1	t	79	EW EMER.	PHYSICIAN REFERRAL	English	WIDOWED	Medicare	1	HOSPICE	55	83	69.62962963	113	176	131.5925926	42	77	49.88888889	63	91	73.18518519	10	26	16.4137931	36.5	36.94	36.75833333	99	100	99.85185185	150.75	27.7	31.2	9.3
18746810	24373212	37683907	1		2129/6/29 7:52	2129/7/5 16:45	6.370138889	41.49098345	0	1	t	2129/6/29 9:34	2129/7/1 21:56	2.52	1	t	41	EW EMER.	TRANSFER FROM HOSPITAL	English	MARRIED	Private	1	HOME HEALTH CARE	67	83	72.65	128	157	139.65	48	67	58.8	73	93	81.6	13	26	21.1	36.61	36.94	36.85833333	93	100	96.25	144	32.5	40.5	10
18747069	28201909	38689028	0	2133/4/10	2132/2/29 11:00	2132/3/7 15:49	7.200694444	79.16080389	0	1	t	2132/3/4 17:15	2132/3/5 17:46	1.02	1	t	76	EW EMER.	PACU	English	WIDOWED	Medicare	1	SKILLED NURSING FACILITY	60	72	65.42307692	89	133	110.52	33	66	43.16	47	82	59.28	11	20	13.92307692	36.67	37.56	37.07285714	88	100	95.42857143	230	31.2	31.2	10.3
18755913	25105460	34835014	1	2193/12/29	2187/10/6 17:38	2187/10/21 15:55	14.92847222	67.76315079	0	1	t	2187/10/6 17:38	2187/10/10 0:21	3.28	1	t	67	URGENT	TRANSFER FROM HOSPITAL	English	SINGLE	Private	3	HOME HEALTH CARE	101	114	107.7916667	136	186	154.7826087	59	95	82.73913043	74	117	99.04347826	22	35	25.96	36.28	38.11	36.90571429	93	98	95.6	140.2	33	35.5	11.5
18765120	20282449	30666359	1		2112/7/3 0:00	2112/7/8 16:45	5.697916667	52.50377558	0	1	t	2112/7/3 10:10	2112/7/6 22:18	3.51	1	t	52	SURGICAL SAME DAY ADMISSION	PHYSICIAN REFERRAL	English	MARRIED	Private	1	HOME HEALTH CARE	63	85	77.08695652	86	148	111.46	43	107	61.1	59	119	78.14814815	15.5	26	20.61538462	36.44	36.94	36.69142857	90	100	96.27272727	130.3913043	29.7	33.7	10.6
18785003	26293549	32073743	1		2122/11/7 5:52	2122/11/22 16:43	15.45208333	73.8494216	0	1	t	2122/11/7 5:52	2122/11/12 18:43	5.54	1	t	73	EW EMER.	EMERGENCY ROOM	English	SINGLE	Medicare	1	SKILLED NURSING FACILITY	85	101	92.06896552	84	166	108.421875	34	67	50.921875	52	96	67.203125	8	35	23.5862069	36.5	38.61	37.722	94	100	97.75	117.6	25.9	37.7	8.3
18786429	29927537	35194321	0		2151/4/26 4:10	2151/5/5 13:15	9.378472222	58.31418515	0	1	t	2151/4/26 5:24	2151/4/28 18:03	2.53	1	t	48	OBSERVATION ADMIT	PHYSICIAN REFERRAL	English	SINGLE	Private	2	HOME HEALTH CARE	76	97	85.12	98	152	140.2941176	77	90	83.47058824	92	107	100.2352941	15	25	19	36.94	37.61	37.31	99	100	99.96	111.7142857	38.9	41.6	12.1
18789451	20550919	34057233	1		2112/6/2 17:30	2112/6/7 18:17	5.032638889	91.42089674	0	1	t	2112/6/2 17:31	2112/6/3 10:03	0.69	1	t	91	EW EMER.	WALK-IN/SELF REFERRAL	English		Medicare	3	SKILLED NURSING FACILITY	25	88	66.625	112	178	134.1428571	47	82	65.64285714	62	101	85.35714286	10	20	14.75	36.83	37.06	36.93	92	100	96.6875	151.5	32.7	37.6	10.4
18797174	24669453	32597190	0	2152/4/30	2148/6/1 16:14	2148/6/8 16:40	7.018055556	76.41810194	0	1	t	2148/6/3 0:54	2148/6/4 22:01	1.88	1	t	72	EW EMER.	EMERGENCY ROOM	English	SINGLE	Medicare	1	SKILLED NURSING FACILITY	74	107	90.38461538	78	146	113.2173913	38	68	52.26086957	50	80	64.60869565	15	37	19.11538462	36.56	38.22	37.032	87	100	95.65384615	230.2	25.4	37.8	8.3
18802864	26612563	30628372	1	2174/9/20	2174/6/2 18:18	2174/7/24 18:16	51.99861111	80.41825009	0	1	t	2174/6/9 17:48	2174/6/11 17:00	1.97	1	t	80	OBSERVATION ADMIT	WALK-IN/SELF REFERRAL	Arabic	MARRIED	Medicaid	3	SKILLED NURSING FACILITY	99	144	117.5833333	106	167	137.5128205	49	82	59.92307692	63	105	82.46153846	12.5	28	20.40384615	36.39	37	36.58666667	95	100	98.08333333	113.5	20.6	29.5	6.9
18808049	28554683	39384349	0		2185/8/2 17:55	2185/8/16 17:17	13.97361111	29.58521892	0	1	t	2185/8/2 17:56	2185/8/3 23:59	1.25	1	t	29	EW EMER.	CLINIC REFERRAL	English	SINGLE	Medicaid	1	HOME	80	116	91.7826087	102	136	117.3809524	48	81	64.95238095	66	94	78.71428571	13	39	26.69565217	36.94	39.44	38.04642857	93	100	96.42857143	92	28.9	31.2	9.5
18832951	27093579	38300433	0	2170/7/11	2170/6/16 21:12	2170/7/11 18:50	24.90138889	61.45691167	1	1	t	2170/6/17 8:51	2170/7/11 22:07	24.55	1	t	61	URGENT	TRANSFER FROM HOSPITAL	English	WIDOWED	Private	3	DIED	49	91	68.82142857	92	149	116.5714286	43	75	56.38095238	56	92	71.47826087	16	33	23.85714286	35.56	36.06	35.802	83	100	92.42307692	109.5	29.8	32.1	9.8
18845416	25621928	34032896	0	2165/7/25	2165/1/30 23:39	2165/2/12 16:00	12.68125	71.08417273	0	1	t	2165/1/31 1:24	2165/2/4 2:47	4.06	1	t	70	EW EMER.	CLINIC REFERRAL	English	DIVORCED	Medicare	1	HOME HEALTH CARE	73	101	85.64	92	135	115	48	89	62	59	99	74.32	16	42	27.33333333	36.61	37.33	36.92857143	86	99	94.96	170.5714286	25.9	25.9	7.5
18852614	29974681	31536470	0		2171/11/12 0:00	2171/11/20 13:17	8.553472222	77.86327969	0	1	t	2171/11/12 11:35	2171/11/17 22:43	5.46	1	t	70	SURGICAL SAME DAY ADMISSION	PHYSICIAN REFERRAL	English	MARRIED	Medicare	1	REHAB	60	88	72	92	118	103.9130435	45	67	53.13043478	62	83	69.2173913	10	28	17.5	35.6	37.7	36.91428571	91	100	97	136.0952381	27.2	33.3	9.1
18860043	21027966	36097376	1		2172/3/14 1:54	2172/3/29 16:08	15.59305556	84.20008424	0	1	t	2172/3/16 5:50	2172/3/23 12:40	7.28	1	t	84	SURGICAL SAME DAY ADMISSION	PHYSICIAN REFERRAL	English	WIDOWED	Medicare	1	HOME HEALTH CARE	87	110	98.65384615	93	146	132.25	48	108	67.45833333	57	115	83.41666667	15	30	21.80769231	36.44	37.06	36.77833333	87	98	92.07692308	79.75	27.4	27.6	8.8
18864237	20173257	35571125	1		2188/2/21 12:35	2188/2/29 17:14	8.19375	72.14106895	0	1	t	2188/2/21 12:38	2188/2/26 18:38	5.25	1	t	72	EW EMER.	EMERGENCY ROOM	English	MARRIED	Medicare	1	REHAB	85	101	91.56521739	93	141	107.2608696	54	86	63.26086957	67	101	77.95652174	10	22	17.80434783				97	100	99.27272727	151	26.1	46.2	7.9
18891030	25234739	36001008	0		2111/5/2 20:54	2111/6/15 16:30	43.81666667	36.33367147	0	1	t	2111/5/12 23:21	2111/6/2 21:24	20.92	1	t	36	OBSERVATION ADMIT	TRANSFER FROM HOSPITAL	English	SINGLE	Medicaid	1	PSYCH FACILITY	69	123	92.70212766	85	143	105.8222222	43	75	55.77777778	57	99	69.4	15	32	19.86734694	36.67	37.83	37.08333333	86	99	95.04081633	121.75	33.4	35.9	10.5
18892944	23187057	30998956	1		2153/7/17 5:13	2153/7/27 16:00	10.44930556	79.54088895	0	1	t	2153/7/17 6:05	2153/7/25 16:43	8.44	1	t	68	EW EMER.	TRANSFER FROM HOSPITAL	English	MARRIED	Medicare	1	HOME HEALTH CARE	79	119	110.3548387	75	174	111.7096774	48	130	66.03225806	55	134	77.67741935	14	24	19.26666667	36.28	37.28	36.912	92	100	97.03225806	161.75	22.3	28.7	7.2
18923313	25072360	37332482	1	2194/4/13	2194/4/6 18:54	2194/4/13 8:25	6.563194444	84.26234524	1	1	t	2194/4/10 20:13	2194/4/13 15:04	2.79	1	t	80	EW EMER.	EMERGENCY ROOM	English	MARRIED	Medicare	1	DIED	85	101	93.46153846	91	145	111.16	51	111	68.2	63	116	77.8	15	33	22	36.5	37.06	36.78	82	100	92.73076923	112.5	27.3	31.2	8.7
18936722	23973136	38513259	0		2176/3/15 18:08	2176/3/28 16:12	12.91944444	78.20268632	0	1	t	2176/3/17 10:43	2176/3/17 18:48	0.34	1	t	75	EW EMER.	EMERGENCY ROOM	English	WIDOWED	Medicare	1	SKILLED NURSING FACILITY	85	119	96.33333333	88	123	101.2222222	60	75	66.77777778	67	86	75.11111111	18	32	22.55555556	36.39	36.56	36.48333333	91	99	95.66666667		34.3	38.4	11
18940743	25296876	32821673	0	2115/9/16	2115/6/10 13:03	2115/7/6 15:57	26.12083333	73.43955446	0	1	t	2115/6/10 16:38	2115/6/15 19:27	5.12	1	t	73	URGENT	TRANSFER FROM HOSPITAL	English	WIDOWED	Medicare	1	REHAB	83	107	93.91666667	104	185	150.1111111	58	131	93.88888889	51	140	107.5555556	17	34	25.86956522	36.88	37.83	37.44285714	91	97	94.04166667	127.8333333	41.1	44.6	13.6
18959691	22725567	34684634	1		2116/4/27 1:56	2116/5/4 15:05	7.547916667	65.32055611	0	1	t	2116/4/27 15:50	2116/5/1 15:45	4	1	t	65	SURGICAL SAME DAY ADMISSION	PHYSICIAN REFERRAL	English	MARRIED	Private	3	HOME HEALTH CARE	79	88	82.5	82	126	103.0357143	50	77	59.42857143	63	87	73.5	10	30	23.83333333	36.78	37.33	37.13833333	91	100	95.625	134.8	40.4	44.9	12.9
18968490	25791746	32764978	1	2149/7/4	2149/6/30 1:09	2149/7/4 12:00	4.452083333	67.49295513	1	1	t	2149/6/30 1:10	2149/7/4 14:54	4.57	1	t	67	URGENT	TRANSFER FROM HOSPITAL	English	SINGLE	Medicare	1	DIED	57	79	67.65517241	67	173	112.609375	32	76	50.453125	46	111	68.6	10	25.5	15.23333333	35.33	36.89	36.02428571	82	97	88.89655172	172.5714286	25.3	25.9	8.6
18970053	22096721	31438842	0		2111/7/31 0:00	2111/8/16 15:07	16.62986111	51.57769917	0	1	t	2111/7/31 18:11	2111/8/9 19:45	9.06	1	t	51	URGENT	TRANSFER FROM HOSPITAL	Spanish	SINGLE	Private	3	REHAB	68	120	89.18518519	106	188	156.6666667	64	91	78.18518519	88	210	108.2962963	16	33	24.27083333	36.72	38.17	37.27833333	89	100	97.08	197.8571429	31.6	34.4	9.9
18991843	21931324	39624963	0	2147/1/2	2145/8/11 7:15	2145/8/20 16:15	9.375	70.60939345	0	1	t	2145/8/15 3:13	2145/8/16 23:57	1.86	1	t	67	DIRECT EMER.	PHYSICIAN REFERRAL	English	WIDOWED	Medicare	3	HOME HEALTH CARE	59	108	75.2962963	128	204	156.3035714	39	78	54.89285714	72	112	85.10714286	16	31	21.57692308	36.56	37.94	36.955	93	100	98.2962963	187	25.3	31.1	8.1
18995458	27138723	35304031	1	2176/9/24	2176/3/10 7:15	2176/3/18 15:11	8.330555556	53.18974292	0	1	t	2176/3/15 7:51	2176/3/17 16:58	2.38	1	t	53	ELECTIVE	PHYSICIAN REFERRAL	English	MARRIED	Private	1	HOME HEALTH CARE	77	97	87.23333333	106	156	120.962963	55	74	64.40740741	68	93	79.59259259	13	28	20.26666667	36.56	37.22	36.856	95	98	96.55172414	112.3333333	33.1	36.4	11.4
18996787	27320858	38733514	0	2194/6/23	2194/5/26 19:03	2194/6/23 7:02	27.49930556	67.39917028	1	1	t	2194/5/29 0:12	2194/5/29 19:40	0.81	1	t	67	EW EMER.	EMERGENCY ROOM	English	MARRIED	Medicare	1	DIED	75	109	85.19047619	85	140	103.5	61	113	71.6	61	120	78.15	2	25	16.45652174	36.44	37	36.664	93	100	97.04761905	132.5	25.2	25.2	7.6
19009923	22489939	32952079	0		2113/8/24 19:10	2113/9/5 15:05	11.82986111	48.64559555	0	1	t	2113/8/24 19:11	2113/8/31 1:32	6.26	1	t	48	URGENT	TRANSFER FROM HOSPITAL	Haitian	SINGLE	Medicaid	3	HOME HEALTH CARE	106	120	112.1212121	80	121	101.0775862	43	65	54.45689655	57	85	69.3220339	6	30	20.34375	36.72	37.11	36.95615385	91	100	97.03125	229.8	30.1	32.2	9.5
19014149	22678320	36253620	1		2199/9/30 6:44	2199/10/2 18:31	2.490972222	61.74623005	0	1	t	2199/9/30 7:42	2199/9/30 21:58	0.59	1	t	58	EW EMER.	EMERGENCY ROOM	English	MARRIED	Medicaid	2	HOME	81	100	88.78571429	147	203	171.2857143	62	134	80.07142857	88	140	102.3571429	11	26	19.28571429	36.61	37.22	36.985	88	99	94.57142857	141.6666667	34.1	36.9	10.8
19016559	25512684	36386150	1		2183/9/10 1:34	2183/10/4 21:10	24.81666667	86.69013224	0	1	t	2183/9/19 12:30	2183/9/20 13:56	1.06	1	t	86	URGENT	TRANSFER FROM HOSPITAL	English		Medicare	3	SKILLED NURSING FACILITY	67	104	82	78	125	103.2678571	39	84	52.28571429	54	93	67.07142857	12	22	17.43181818	36.39	36.89	36.59428571	92	100	97.81818182	112.9473684	26.4	30.6	7.7
19033986	26759171	35311539	1		2146/12/14 13:55	2147/1/17 16:22	34.10208333	82.95164264	0	1	t	2146/12/15 10:41	2146/12/19 18:33	4.33	1	t	82	DIRECT EMER.	PHYSICIAN REFERRAL	English	DIVORCED	Private	1	REHAB	59	83	67.95454545	94	121	109.1363636	39	60	49.68181818	56	76	65.95454545	13	22	16.82608696	35.7	37.1	36.63	90	100	94.22727273	141.3809524	32.2	33.8	10.7
19035633	29296361	32949318	1		2174/12/3 7:15	2174/12/11 12:08	8.203472222	43.92076509	0	1	t	2174/12/3 19:25	2174/12/5 18:17	1.95	1	t	43	SURGICAL SAME DAY ADMISSION	PHYSICIAN REFERRAL	English	MARRIED	Private	1	HOME HEALTH CARE	104	127	113.04	94	176	141.2	62	97	80.16	81	296	107.2	11	37	22.28846154	37.56	38.39	38.06428571	90	97	95.4	130.5	37.9	40.5	12.8
19037637	23938535	31712564	1		2164/8/21 7:15	2164/8/29 17:39	8.433333333	75.63743513	0	1	t	2164/8/23 4:15	2164/8/28 18:26	5.59	1	t	73	SURGICAL SAME DAY ADMISSION	PHYSICIAN REFERRAL	English	MARRIED	Medicare	3	HOME HEALTH CARE	68	130	82.4	88	187	121.3709677	46	170	56.77419355	61.5	174	76.18333333	12	30	20.60344828	37	37.39	37.22333333	87	100	97.86666667	116.3333333	29.2	29.4	9.6
19040738	26798055	31603200	1		2143/6/12 15:06	2143/7/4 16:00	22.0375	67.44526414	0	1	t	2143/6/12 16:11	2143/6/21 22:33	9.27	1	t	67	EW EMER.	EMERGENCY ROOM	English	MARRIED	Private	1	REHAB	52	79	61.31034483	95	152	116.0967742	48	86	63.38709677	66	107	81.83870968	17	28	22.32258065	37.33	37.33	37.33	98	100	99.7	145.25	36.1	36.1	12.1
19065274	27775870	38813347	0		2164/9/1 14:29	2164/9/9 18:37	8.172222222	77.66970248	0	1	t	2164/9/4 9:15	2164/9/7 0:42	2.64	1	t	77	EW EMER.	EMERGENCY ROOM	Spanish	MARRIED	Medicare	3	HOME HEALTH CARE	86	128	100.6296296	84	114	96.37037037	46	77	58.96296296	57	85	67.7037037	16	30	23.25	36.56	38	37.03666667	90	97	93.42857143	107	42.7	45	13.9
19067189	23608088	34524260	1		2120/4/27 6:15	2120/5/10 12:30	13.26041667	73.32104856	0	1	t	2120/5/1 15:08	2120/5/4 16:02	3.04	1	t	73	SURGICAL SAME DAY ADMISSION	PHYSICIAN REFERRAL	English	MARRIED	Medicare	1	SKILLED NURSING FACILITY	65	148	96.625	93	147	116.1	53	90	69.13333333	63	97	79.9	22	32	27.33333333	36.78	37.67	37.13	89	100	97.15625	109	27.2	27.6	9.2
19069920	23453460	30053112	1	2141/8/26	2140/11/1 14:25	2140/12/7 16:45	36.09722222	92.83604485	0	1	t	2140/11/5 13:01	2140/11/15 18:38	10.23	1	t	91	ELECTIVE	PHYSICIAN REFERRAL	Russian	MARRIED	Medicare	1	SKILLED NURSING FACILITY	32	121	76.15841584	64	163	108.3851351	40	81	56.92567568	52	110	75.49324324	7	35	26.72222222	35.56	38.89	36.87625	74	100	93.40816327	194.2222222	40.8	48.9	11.3
19107321	27938418	35451529	0		2181/9/15 16:54	2181/9/22 19:00	7.0875	63.70557101	0	1	t	2181/9/15 17:40	2181/9/21 17:59	6.01	1	t	63	EW EMER.	EMERGENCY ROOM	English	DIVORCED	Private	1	REHAB	83	117	102.3333333	104	153	125.9230769	45	91	64.88461538	57	100	78.57692308	10	36	19.25	36.22	36.78	36.63	94	99	96.37037037	196	27.2	37.5	10.2
19114966	22007399	36689555	0	2160/4/21	2160/4/12 15:17	2160/4/21 15:17	9	70.28043545	1	1	t	2160/4/12 16:54	2160/4/21 15:20	8.94	1	t	65	EW EMER.	TRANSFER FROM HOSPITAL	English	SINGLE	Private	1	DIED	40	148	73.57692308	64	171	125.56	42	117	68.92	50	132	87.56	20	41	30.96296296	36.5	37.61	36.91285714	87	99	93.92307692	184.4	45.1	45.1	14.2
19119652	26774263	33818563	0		2166/9/5 22:08	2166/9/14 13:12	8.627777778	91.67878892	0	1	t	2166/9/7 9:58	2166/9/8 16:35	1.28	1	t	91	URGENT	TRANSFER FROM HOSPITAL	English	SINGLE	Medicare	1	SKILLED NURSING FACILITY	69	137	87.08823529	95	142	125.6896552	28	99	55.10344828	48	102	72.24137931	18	33	26.06060606	35.11	37.22	36.13666667	89	96	94.03030303	124	33.6	35.5	11
19124767	28765704	35034234	0	2180/7/24	2180/7/8 19:40	2180/7/24 0:00	15.18055556	65.5197087	1	1	t	2180/7/8 19:41	2180/7/25 0:18	16.19	1	t	65	URGENT	TRANSFER FROM HOSPITAL	English	DIVORCED	Medicare	1	DIED	71	93	89.19230769	83	132	106.375	34	53	44.25	46	83	60.83333333	15	33	24.24074074	36.89	37.33	37.10166667	90	99	95.80769231	157.7666667	24	25.1	8
19135514	20940159	38759189	1	2112/7/1	2111/4/10 3:00	2111/4/27 10:30	17.3125	86.2713954	0	1	t	2111/4/11 18:55	2111/4/13 18:26	1.98	1	t	86	OBSERVATION ADMIT	TRANSFER FROM HOSPITAL	English	MARRIED	Medicare	1	SKILLED NURSING FACILITY	66	81	73.31578947	111	152	128.7391304	34	66	44.65217391	60	91	71.69565217	16	23	18.42105263	36.72	37.28	36.99285714	93	98	95.36842105	146.8	30.3	30.3	9.7
19155097	26753435	32365625	0	2187/7/23	2186/6/28 5:49	2186/7/17 17:40	19.49375	77.4873491	0	1	t	2186/7/1 22:15	2186/7/5 19:55	3.9	1	t	76	EW EMER.	EMERGENCY ROOM	English	SINGLE	Medicaid	2	SKILLED NURSING FACILITY	68	158	93.17857143	137	195	163	73	138	90.53571429	86	144	108.2142857	22	32	26.5	36.83	37.22	36.97166667	95	100	98.28571429	197	29.9	30.3	9.2
19162540	28048345	35999590	0		2129/12/29 17:19	2130/1/9 18:20	11.04236111	52.99309917	0	1	t	2129/12/29 20:01	2130/1/6 16:11	7.84	1	t	52	EW EMER.	TRANSFER FROM HOSPITAL	English	SINGLE	Medicaid	2	HOME HEALTH CARE	83	112	97.88461538	82	134	105.3703704	52	79	63.66666667	64	142	81.33333333	15	24	16.26666667	36.61	37.28	37.02428571	95	100	99.03703704	163.3333333	37.3	39.1	12.3
19168168	24461033	38220090	1		2125/5/13 12:38	2125/5/19 19:45	6.296527778	75.36452103	0	1	t	2125/5/13 17:14	2125/5/15 17:19	2	1	t	61	OBSERVATION ADMIT	PHYSICIAN REFERRAL	English	WIDOWED	Medicare	1	HOME	74	94	81.57894737	104	174	143.2051282	62	121	79.30769231	78	134	98.64102564	12	27	19.41025641	36.56	37.28	36.88	91	100	97.31578947	117.25	18.6	24.1	5.9
19186444	23883836	31555356	0	2150/10/10	2150/4/5 10:42	2150/4/13 17:45	8.29375	87.25858426	0	1	t	2150/4/6 11:19	2150/4/10 22:22	4.46	1	t	87	ELECTIVE	PHYSICIAN REFERRAL	English	WIDOWED	Medicare	1	CHRONIC/LONG TERM ACUTE CARE	81	137	96.76744186	81	178	115.8372093	39	73	49.93023256	31	111	70.74418605	12	30	18.06818182	36.39	37.28	36.80428571	86	100	97.53488372	191.8181818	34	37.2	11.7
19196743	25772099	34630616	0		2175/7/23 17:17	2175/8/1 16:08	8.952083333	79.55776756	0	1	t	2175/7/24 11:39	2175/7/29 17:43	5.25	1	t	79	ELECTIVE	PHYSICIAN REFERRAL	English	MARRIED	Medicare	2	SKILLED NURSING FACILITY	48	80	62.28571429	97	153	125.1071429	48	78	58.10714286	70	103	81.07142857	13	22	17.83333333	33.6	37.2	36.47407407	90	100	97.16	125.3076923	23.9	32.4	7.5
19213318	24117398	38495863	1		2139/7/25 17:49	2139/8/8 19:45	14.08055556	69.56290449	0	1	t	2139/7/26 7:14	2139/7/31 22:27	5.63	1	t	56	OBSERVATION ADMIT	PHYSICIAN REFERRAL	English	MARRIED	Other	2	HOME HEALTH CARE	99	145	122.0645161	83	160	112	51	79	61.19354839	60	102	77	9	23.5	19.4	36.56	37.61	37.23625	94	100	99	284.3478261	26.4	32.4	8.6
19246082	23401247	34843071	0		2184/1/16 22:43	2184/1/29 16:30	12.74097222	57.04366017	0	1	t	2184/1/17 0:19	2184/1/23 17:37	6.72	1	t	57	EW EMER.	PHYSICIAN REFERRAL	Portuguese	SINGLE	Medicaid	3	HOME	89	105	97.36	86	123	106.48	49	74	65.72	62	92	81	14	29	22.06	37.06	38.33	37.618	64	99	94.44	184.7307692	34.3	37.8	11
19254268	24644759	31671180	0	2178/12/10	2178/7/20 4:20	2178/7/23 18:15	3.579861111	91.5480765	0	1	t	2178/7/20 6:04	2178/7/20 17:36	0.48	1	t	91	EW EMER.	EMERGENCY ROOM	English	WIDOWED	Medicare	1	REHAB	55	82	64	116	159	144.6923077	56	94	74.23076923	70	108	90.92307692	11	24	17.92857143	36.44	36.72	36.61	94	98	96.28571429	109	33.5	37.9	11
19260335	29572838	36090279	0		2192/6/30 23:32	2192/7/9 16:34	8.709722222	36.49767156	0	1	t	2192/7/2 4:11	2192/7/2 22:24	0.76	1	t	31	URGENT	PHYSICIAN REFERRAL	English	MARRIED	Private	3	HOME HEALTH CARE	68	111	83.125	78	131	102.22	48	83	62.82	58	102	78.34482759	11	30	16.5	36.39	37	36.67363636	95	100	97.875	98	22.2	24.2	7.8
19261528	27121849	32155064	0		2154/5/12 4:00	2154/5/26 17:00	14.54166667	49.35854767	0	1	t	2154/5/15 20:45	2154/5/20 17:47	4.88	1	t	44	DIRECT EMER.	PHYSICIAN REFERRAL	English	SINGLE	Medicare	1	HOME HEALTH CARE	60	86	69.87804878	125	200	159.1976744	43	73	59.3255814	71.5	125	95.48837209	11	26	18.42682927	36.5	37.17	36.83428571	97	100	99.48648649	131.5	24.3	24.3	8
19315092	28597854	36560341	1	2196/9/10	2196/2/15 17:12	2196/8/6 19:33	173.0979167	65.12401823	0	1	t	2196/3/1 15:31	2196/3/2 16:22	1.04	1	t	55	ELECTIVE	PHYSICIAN REFERRAL	English	MARRIED	Private	1	HOME HEALTH CARE	84	116	99.72	90	154	123.96	55	83	69.88	65	99	81.32	16	25	20.8	36.44	37.33	36.69615385	94	100	97.52	186.6	18.9	23.8	6.8
19323142	29925932	34642440	0		2187/8/27 16:45	2187/9/7 14:35	10.90972222	37.65304625	0	1	t	2187/8/30 23:08	2187/9/2 17:15	2.76	1	t	28	URGENT	PHYSICIAN REFERRAL	Spanish	SINGLE	Medicaid	3	HOME	83	113	99.03846154	87	149	107.4615385	41	85	55.53846154	56	111	74.03846154	14.5	33	23.38461538	36.61	38.44	37.3875	92	99	95.19230769	94.66666667	26	32.9	8.1
19325465	29979324	37179829	1		2178/1/23 0:00	2178/1/30 16:30	7.6875	51.06023404	0	1	t	2178/1/23 10:36	2178/1/26 9:24	2.95	1	t	51	SURGICAL SAME DAY ADMISSION	PHYSICIAN REFERRAL	English	SINGLE	Private	1	HOME HEALTH CARE	61	89	72.91304348	102	128	113.7142857	55	86	66.71428571	69	96	80.71428571	14	25	17.91304348	36.5	37	36.695	94	100	96.65217391	220.375	40.3	40.3	13.3
19353810	25204894	37356285	0	2197/2/18	2195/1/3 0:50	2195/1/8 16:30	5.652777778	95.0056585	0	1	t	2195/1/3 1:37	2195/1/3 20:35	0.79	1	t	91	EW EMER.	EMERGENCY ROOM	English	WIDOWED	Medicare	1	HOME HEALTH CARE	60	124	74.05	96	167	119.6315789	31	78	54.31578947	48	91	68.84210526	15	29	21	36.67	37.06	36.8625	80	99	95.5	223.4	27.5	30.2	8.3
19371713	22156513	36538513	0		2154/12/29 13:31	2155/1/4 14:45	6.051388889	68.99209071	0	1	t	2154/12/29 14:21	2155/1/4 15:12	6.04	1	t	63	EW EMER.	TRANSFER FROM HOSPITAL	English	MARRIED	Medicare	1	HOME	65	103	80.17647059	111	181	134.0882353	49	112	63.26470588	29	122	83.47058824	8	23	16.85294118	36.44	37.28	36.91857143	91	99	95	122	37	37.8	12.5
19403848	24116304	39704191	0		2186/4/13 4:30	2186/4/20 14:42	7.425	79.27978026	0	1	t	2186/4/14 16:33	2186/4/15 15:10	0.94	1	t	79	EW EMER.	EMERGENCY ROOM	English	WIDOWED	Medicare	1	HOME HEALTH CARE	63	135	81.04	95	165	128.4347826	48	119	67.86956522	60	130	82.65217391	12	31	19.76	36.39	38.39	36.83285714	92	99	97.2173913	159.6	24.1	24.3	7.6
19406319	28751837	32897977	1	2173/10/5	2173/9/27 17:19	2173/10/5 13:00	7.820138889	84.73847347	1	1	t	2173/9/27 18:07	2173/10/5 19:14	8.05	1	t	84	EW EMER.	EMERGENCY ROOM	English	SINGLE	Medicare	1	HOME HEALTH CARE	56	80	67.21875	66	183	91.44444444	39	110	50.14814815	47	217	66.88235294	18	38	28.375	36.44	37.33	36.966	88	100	94.15625	175.5	26.1	33.1	8.7
19408472	28919218	30809646	0	2153/7/13	2153/6/20 21:15	2153/7/13 13:37	22.68194444	71.46786902	1	1	t	2153/7/4 13:05	2153/7/13 17:11	9.17	1	t	71	URGENT	TRANSFER FROM HOSPITAL	English		Medicare	1	DIED	88	120	105.3	94	136	109.4	50	71	57.23333333	65	89	73.2	9	26.5	23.30645161	36.4	37.67	36.90153846	88	100	97.23076923	146.0769231	19.2	27.8	6.3
19410985	28778252	38187244	1	2142/4/9	2142/1/23 17:49	2142/3/2 10:20	37.68819444	76.06186682	0	1	t	2142/1/25 2:24	2142/2/1 21:48	7.81	1	t	63	EW EMER.	PHYSICIAN REFERRAL	English	SINGLE	Medicare	1	SKILLED NURSING FACILITY	75	116	91.96153846	101	168	140.75	53	146	81.1	73	152	96.85	19	39	25.26923077	36.5	38.06	37.291	89	99	95.69230769	95.5	36	36	11.5
19417779	27143372	38439649	1	2158/7/24	2158/7/15 21:00	2158/7/21 12:01	5.625694444	59.53628827	0	1	t	2158/7/15 21:00	2158/7/19 16:48	3.82	1	t	59	URGENT	TRANSFER FROM HOSPITAL	English	DIVORCED	Medicare	1	HOSPICE	88	129	103.1538462	98	158	128.96	58	94	73.28	71	109	85.72	16	27	20.11538462	36.39	36.72	36.51571429	93	98	95.24	161.6	33.9	40.9	11.2
19420214	23587973	35136921	1		2172/4/6 17:42	2172/4/9 12:50	2.797222222	28.26485864	0	1	t	2172/4/6 20:20	2172/4/7 12:52	0.69	1	t	28	EW EMER.	EMERGENCY ROOM	English	SINGLE	Private	1	HOME	108	168	131.4	117	135	125.9166667	64	92	79	79	101	89.76923077	14	22	17.73333333	37	38	37.515	93	98	95.26666667	104	37	42	12.6
19449272	28601977	39384338	1		2128/9/9 8:19	2128/9/18 13:27	9.213888889	79.69090227	0	1	t	2128/9/10 9:01	2128/9/15 16:33	5.31	1	t	79	ELECTIVE	PHYSICIAN REFERRAL	English	MARRIED	Medicare	1	SKILLED NURSING FACILITY	63	81	73.65217391	93	147	119.9090909	58	73	65.81818182	71	90	80.72727273	14	28	21.625				95	100	98	148.3684211	28	39.2	9.1
19456890	24126123	34840865	0		2188/6/28 4:42	2188/7/7 19:45	9.627083333	64.4906222	0	1	t	2188/6/29 5:13	2188/6/30 23:50	1.78	1	t	64	EW EMER.	EMERGENCY ROOM	English	SINGLE	Private	1	HOME HEALTH CARE	86	117	95.55555556	81	158	113.4528302	28	93	50.75471698	52	100	65.51923077	11	38	16.40277778	36.39	36.94	36.61882353	91	100	97.88888889	115.6666667	13.8	23.2	4.3
19468355	28712417	31424868	1	2177/11/3	2177/4/24 23:59	2177/5/11 17:30	16.72986111	80.31419526	0	1	t	2177/4/25 0:00	2177/4/25 23:37	0.98	1	t	79	EW EMER.	EMERGENCY ROOM	English	MARRIED	Medicare	1	HOSPICE	66	84	74.60869565	93	130	108.5789474	45	69	54.89473684	50	78	66.78947368	17	23	19.7826087	35.89	36.22	35.998	74	100	96.08333333	134	27.4	30.9	9.9
19470305	22376989	31963195	0	2169/5/7	2164/5/10 19:45	2164/5/23 14:07	12.76527778	76.35628136	0	1	t	2164/5/13 22:02	2164/5/19 20:16	5.93	1	t	69	OBSERVATION ADMIT	EMERGENCY ROOM	English	WIDOWED	Medicare	1	HOME HEALTH CARE	59	110	83.29166667	89	147	106.6551724	38	97	53.79310345	55.5	103	70.0862069	12	29	19.92	36.72	37.39	36.98285714	91	100	95.32	172	34	40.9	11.2
19473214	25249795	39314709	0		2164/2/13 22:00	2164/4/13 18:30	59.85416667	69.12023991	0	1	t	2164/2/17 12:35	2164/2/24 1:17	6.53	1	t	69	URGENT	TRANSFER FROM HOSPITAL	English	MARRIED	Medicare	1	SKILLED NURSING FACILITY	52	135	72.18518519	75	141	103.6153846	57	109	68.96153846	64	115	80.19230769	15	20	16.33928571	36.78	37.39	37.024	85	100	97.88888889	148	22.6	28.2	7.3
19475516	25029507	38928428	0		2134/12/7 17:48	2134/12/15 19:20	8.063888889	79.93433304	0	1	t	2134/12/7 19:11	2134/12/8 18:13	0.96	1	t	77	OBSERVATION ADMIT	TRANSFER FROM HOSPITAL	English	MARRIED	Medicare	1	SKILLED NURSING FACILITY	77	112	97	97	155	122.5238095	48	113	61.19047619	65	122	80.55	21	48	27.43478261	36.5	36.94	36.688	92	99	95.27272727	149	37.4	37.4	12.4
19479574	20021218	30559260	0		2168/6/20 19:17	2168/6/28 18:23	7.9625	68.47038257	0	1	t	2168/6/21 10:29	2168/6/22 12:37	1.09	1	t	68	OBSERVATION ADMIT	PHYSICIAN REFERRAL	English	SINGLE	Medicare	1	HOME HEALTH CARE	85	128	102.96	107	163	129.88	69	120	85.88	80	123	95.52	19	37	26.64	36.5	37.33	36.98	92	98	95.48	186.3333333	39	39.1	12.1
19482563	26775043	31676535	0	2127/4/27	2127/4/24 20:29	2127/4/27 19:57	2.977777778	91.31172065	1	1	t	2127/4/24 21:18	2127/4/27 22:03	3.03	1	t	91	EW EMER.	EMERGENCY ROOM	English	WIDOWED		1	DIED	63	86	72.34375	68	160	117.9666667	30	142	56.26666667	33	145	70.03225806	12	28	18.15625	36.56	37	36.73571429	91	100	97.45454545	159.375	28.8	37.9	9.6
19482747	22420558	38991471	0	2117/9/30	2117/9/3 19:21	2117/9/30 11:00	26.65208333	26.67299558	1	1	t	2117/9/3 19:22	2117/9/7 17:09	3.91	1	t	26	URGENT	TRANSFER FROM HOSPITAL	English	SINGLE	Medicaid	1	DIED	78	97	87.03846154	102	121	108.4	56	80	65	71	87	77.72	14	29	22.57692308	36.22	37.11	36.68285714	91	98	94.53846154	236	18.7	21.7	6.8
19508431	22673422	39702714	0		2172/3/21 20:45	2172/4/30 12:30	39.65625	50.22140001	0	1	t	2172/3/21 20:46	2172/4/11 15:17	20.77	1	t	50	OBSERVATION ADMIT	TRANSFER FROM HOSPITAL	Haitian	MARRIED	Private	2	REHAB	77	93	85.27272727	100	165	122.8636364	45	88	68.27272727	62	113	85.04545455	6	28	20.79166667	36.61	37.22	36.93333333	94	100	99.31818182	133	36.3	39.3	12.2
19510670	29640530	30865772	0		2116/2/4 0:04	2116/2/15 17:00	11.70555556	45.09309657	0	1	t	2116/2/4 0:05	2116/2/4 16:01	0.66	1	t	45	URGENT	TRANSFER FROM HOSPITAL	Haitian	MARRIED	Medicaid	3	HOME	93	108	100.4705882	105	162	124.8666667	66	93	77.13333333	75	107	87.8	11	35	24.35294118	37.17	39.44	38.266	92	98	95.47058824	114	25.5	29.4	8.5
19516231	20205377	36717043	1		2155/3/24 21:00	2155/3/30 14:35	5.732638889	51.22690435	0	1	t	2155/3/24 21:01	2155/3/27 14:25	2.72	1	t	51	DIRECT EMER.	PHYSICIAN REFERRAL	English	SINGLE	Private	3	HOME HEALTH CARE	72	152	93.2962963	61	125.5	103.6666667	38	79.5	61.6	46	91	73.75	11	30	21.5	37	39	37.87428571	93	100	98.74074074	122	43.2	45.3	13.8
19524882	28683422	39576566	0		2189/8/8 0:00	2189/8/15 13:58	7.581944444	79.59960246	0	1	t	2189/8/12 7:17	2189/8/13 13:46	1.27	1	t	79	SURGICAL SAME DAY ADMISSION	PHYSICIAN REFERRAL	English	WIDOWED	Medicare	1	HOME HEALTH CARE	70	135	86.65384615	100	160	129.8076923	59	100	76.88461538	74	105	91.30769231	12	31	19.07692308	36.56	37.33	36.86428571	76	100	96.92307692	99.33333333	32.6	32.6	10.4
19532801	23823454	31274618	1	2181/9/2	2180/1/4 13:33	2180/1/13 15:00	9.060416667	79.00918455	0	1	t	2180/1/4 14:22	2180/1/6 17:02	2.11	1	t	74	EW EMER.	EMERGENCY ROOM	English	MARRIED	Private	1	SKILLED NURSING FACILITY	72	133	102.56	92	150	118	59	100	74.33333333	69	105	84.79166667	18	31	24.96	36.28	37.33	36.90666667	89	99	94.6	100.5	25.8	28.8	8.3
19560133	21073624	34085524	1	2138/6/5	2138/5/28 12:55	2138/6/5 18:55	8.25	82.40394641	1	1	t	2138/5/28 13:42	2138/6/5 22:42	8.37	1	t	82	EW EMER.	WALK-IN/SELF REFERRAL	English		Medicare	3	DIED	52	93	72.21428571	62	158	105	42	92	60.44827586	49	103	73.71428571	8	27.5	16.43333333	37.2	37.2	37.2	92	100	96.37037037	271.5833333	32.4	39.4	10.8
19562640	24817163	39927607	0	2140/9/8	2140/6/19 7:34	2140/6/23 14:00	4.268055556	81.46564546	0	1	t	2140/6/19 9:18	2140/6/20 20:39	1.47	1	t	80	EW EMER.	WALK-IN/SELF REFERRAL	English	WIDOWED	Medicare	1	HOME HEALTH CARE	80	102	89.84615385	87	147	126.64	40	64	53.96	56	84	74.36	17	34	26.26923077	36.11	37.11	36.61	92	100	97.15384615	143.6666667	27	29.4	8.6
19566168	24455282	38927186	0		2160/9/25 0:24	2160/10/24 15:00	29.60833333	59.73380571	0	1	t	2160/10/3 7:20	2160/10/4 12:39	1.22	1	t	59	EW EMER.	EMERGENCY ROOM	English	DIVORCED	Private	1	OTHER FACILITY	74	98	85.16	88	135	115.2916667	36	72	57.75	49	86	70.70833333	13	31	20.24	35.83	37.39	36.33333333	95	100	98.24	133.3333333	25.4	26.1	8.7
19568880	26597264	33115898	1		2142/3/19 21:34	2142/3/24 15:00	4.726388889	35.21270448	0	1	t	2142/3/19 23:21	2142/3/22 13:55	2.61	1	t	30	EW EMER.	TRANSFER FROM HOSPITAL	English	MARRIED	Medicare	2	HOME HEALTH CARE	92	116	101.7777778	152	224	188.6136364	83	117	96.95454545	94	138	116.8863636	14	29	21.91111111	36.39	37.22	36.73857143	84	100	93.41304348	86.33333333	25	27.5	7.6
19578299	21982256	34174947	1	2161/9/8	2161/8/17 23:18	2161/9/8 18:40	21.80694444	64.62690171	1	1	t	2161/8/17 23:18	2161/8/21 19:54	3.86	1	t	64	URGENT	TRANSFER FROM HOSPITAL	English	MARRIED	Medicaid	3	DIED	52	145	92.55172414	122	169	144.3703704	50	94	74	70	105	90.74074074	16	38	24.44827586	36.56	37	36.76285714	89	97	94.86206897	254.625	28.1	30.3	9.1
19609862	29359772	34427521	1	2173/10/24	2173/9/23 14:02	2173/10/19 12:52	25.95138889	96.72741011	0	1	t	2173/9/28 7:20	2173/10/3 15:28	5.34	1	t	84	OBSERVATION ADMIT	WALK-IN/SELF REFERRAL	Kabuverdianu	MARRIED	Medicare	2	HOSPICE	72	106	87.04	100	143	125.8181818	46	74	57.04545455	66	89	74.04545455	13	34	21.24	36.11	37.17	36.49	89	100	95.12	140	25.5	26.7	7.8
19613365	21409382	37277197	1	2154/4/27	2154/4/15 23:24	2154/4/27 12:27	11.54375	88.2883376	1	1	t	2154/4/21 18:46	2154/4/23 17:38	1.95	1	t	77	OBSERVATION ADMIT	PHYSICIAN REFERRAL	English	SINGLE	Medicare	1	DIED	80	90	85.28	86	114	102.76	37	83	45.92	49	86	59.28	14	30	23.32	36.44	36.94	36.73	84	98	92.48	78.75	28.6	28.6	9.3
19620509	23458666	35790584	1		2154/4/6 6:10	2154/5/9 15:30	33.38888889	24.26080501	0	1	t	2154/4/6 10:22	2154/4/30 18:00	24.32	1	t	24	EW EMER.	TRANSFER FROM HOSPITAL	English	SINGLE	Private	1	HOME HEALTH CARE	97	125	110.9565217	80	150	126.2352941	36	77	60	48	92	74.47058824	18	47	32.75	36.78	37.56	37.16	80	100	95.30434783	116	29	31.3	7.7
19638438	21085711	39824872	0		2183/12/26 21:53	2183/12/29 18:59	2.879166667	85.9854064	0	1	t	2183/12/26 23:21	2183/12/28 15:22	1.67	1	t	85	EW EMER.	PHYSICIAN REFERRAL	English	MARRIED	Medicare	3	HOME HEALTH CARE	92	113	101.56	96	171	134.4	61	119	78.64	74	122	91.72	16	37	24	36.67	37	36.81	90	98	95.38461538	119.5	32.8	36.8	11
19643460	20446884	37852368	1	2134/11/20	2134/7/29 18:02	2134/8/8 17:37	9.982638889	56.57428058	0	1	t	2134/7/29 21:44	2134/7/31 17:46	1.83	1	t	56	EW EMER.	CLINIC REFERRAL	Vietnamese	SINGLE	Medicaid	3	HOME	84	141	102.6388889	78	118	98.77777778	52	76	59.88888889	60	85	68.91666667	15	36	23.30555556	36.56	38.78	37.14	94	100	96.97222222	137.6666667	25	27.4	8.1
19647952	26372071	38279315	1		2141/12/10 13:59	2141/12/15 13:35	4.983333333	26.9406986	0	1	t	2141/12/10 14:01	2141/12/13 14:03	3	1	t	26	URGENT	TRANSFER FROM HOSPITAL	English		Private	1	HOME	99	162	121.5714286	80	123	99	52	91	66.61904762	63	138	77.97142857	3	24	21.43333333	36.94	38.78	37.76833333	92	100	96.48148148	106	47.3	50.5	16.1
19654305	23517830	34776632	1	2137/5/10	2137/3/3 20:49	2137/5/10 5:30	67.36180556	61.17146265	1	1	t	2137/4/27 15:53	2137/5/10 19:00	13.13	1	t	60	URGENT	TRANSFER FROM HOSPITAL	English	SINGLE	Medicaid	1	DIED	74	87	79.84	105	130	117.25	42	101	63.83333333	63	105	79.16666667	12	32	20.08	35.67	36.39	36.20333333	94	100	99.28	126.6666667	27.7	27.7	8.8
19658738	29199235	30283993	1		2141/1/7 12:16	2141/1/14 16:19	7.16875	56.01782684	0	1	t	2141/1/8 8:15	2141/1/11 17:55	3.4	1	t	56	ELECTIVE	PHYSICIAN REFERRAL	English	MARRIED	Private	3	HOME HEALTH CARE	49	81	67.21621622	72	134	103.027027	35	84	52.02702703	44	99	65.27027027	10	26	18.24358974	35.7	37.3	36.66517241	89	100	95.7027027	143.6190476	28.3	32.3	10
19666792	21832957	35879080	1	2144/3/23	2143/12/30 21:36	2144/1/5 14:40	5.711111111	78.99632572	0	1	t	2143/12/30 21:37	2144/1/2 5:24	2.32	1	t	78	URGENT	TRANSFER FROM HOSPITAL	English	MARRIED	Medicare	1	HOME	55	112	86.85416667	78	166	107.2045455	37	119	65.18181818	49	126	74.45454545	12	28	21.17708333	36.11	36.72	36.42692308	92	100	98.9787234	155.25	15.6	39.6	7.2
19672845	27439137	38983514	0	2191/12/4	2191/11/11 19:28	2191/11/28 14:58	16.8125	89.86059958	0	1	t	2191/11/11 20:07	2191/11/20 18:37	8.94	1	t	87	URGENT	TRANSFER FROM HOSPITAL	English	DIVORCED	Medicare	1	SKILLED NURSING FACILITY	53	86	62.53333333	78	124	97.16666667	45	74	57.6	58	110	71.13333333	14	30	22.921875	36.44	38.22	36.94428571	75	100	97.65517241	95	33.3	36.4	9.9
19681149	29928525	38464737	0		2163/12/15 14:25	2163/12/20 13:15	4.951388889	91.95443759	0	1	t	2163/12/15 16:35	2163/12/18 22:28	3.25	1	t	91	EW EMER.	PHYSICIAN REFERRAL	English	WIDOWED	Medicare	1	HOME HEALTH CARE	87	133	105.64	102	140	116.0869565	54	108	76.30434783	67	111	85	13	26	20	36.44	36.61	36.4975	91	100	97.03846154	118.25	31.4	34.1	10.8
19696359	21237722	36712046	0		2131/6/24 23:13	2131/8/7 20:00	43.86597222	42.47904502	0	1	t	2131/6/25 1:44	2131/7/1 23:42	6.92	1	t	42	EW EMER.	TRANSFER FROM HOSPITAL	English	SINGLE	Medicaid	1	CHRONIC/LONG TERM ACUTE CARE	104	114	107.5333333	58	107	97.53571429	51	71	60.96428571	55	81	72.07142857	12	28	18.53333333	36.39	37.28	36.85125	94	98	95.06666667	267.8571429	37.7	43.4	12.4
19702852	28604695	33377027	1		2154/7/3 20:15	2154/7/11 18:08	7.911805556	71.50334778	0	1	t	2154/7/7 9:13	2154/7/9 17:26	2.34	1	t	71	DIRECT EMER.	PHYSICIAN REFERRAL	English		Medicare	3	HOME HEALTH CARE	66	80	72.11111111	91	136	112.5588235	40	75	49.97058824	54	90	67	13	27	19.92857143	36.7	37.9	37.16363636	95	100	97.76	132.8541667	25.1	32.2	7.4
19715663	22418332	36462414	1		2200/10/20 0:00	2200/10/26 12:55	6.538194444	80.79765744	0	1	t	2200/10/20 9:17	2200/10/26 13:30	6.18	1	t	69	SURGICAL SAME DAY ADMISSION	PHYSICIAN REFERRAL	English	MARRIED	Medicare	1	REHAB	47	70	64.10714286	93	141	115.5517241	45	70	57.75862069	56	128	75.51724138	5	26	16.75862069	35.5	37.3	36.80416667	94	100	97.96153846	128.3947368	27.6	31.1	8.7
19729642	26674377	37559496	1		2119/6/13 4:58	2119/7/3 18:07	20.54791667	66.44684605	0	1	t	2119/6/15 13:13	2119/6/28 14:45	13.06	1	t	66	OBSERVATION ADMIT	PHYSICIAN REFERRAL	English	MARRIED	Medicare	1	HOME HEALTH CARE	52	84	71.84615385	97	154	125.5416667	54	85	74.20833333	67	103	89.5	12	34	23.76923077	36.39	39.28	37.2375	87	98	92.69230769	118.5	40.2	45.1	12.9
19730165	26203718	32554437	0	2137/1/20	2133/2/22 4:02	2133/2/23 18:28	1.601388889	41.14490682	0	1	t	2133/2/22 5:08	2133/2/23 18:45	1.57	1	t	40	EW EMER.	EMERGENCY ROOM	English	MARRIED	Medicaid	1	HOME	79	103	90.65789474	123	195	161.0588235	77	114	90.79411765	90	131	107.3235294	13	31	21.58974359	35.61	36.61	36.00833333	91	100	97.13157895	94.33333333	28.5	36	9.1
19731665	22586165	39024291	0	2135/11/22	2135/4/15 10:05	2135/4/29 17:37	14.31388889	78.28589302	0	1	t	2135/4/15 11:01	2135/4/16 5:46	0.78	1	t	78	EW EMER.	EMERGENCY ROOM	English	WIDOWED	Medicare	1	CHRONIC/LONG TERM ACUTE CARE	62	92	72.75	89	115	102.4375	34	72	50.75	47	78	62.8125	17	43	29.15	36.89	37.11	37.03666667	90	97	94.9	96	32.5	35.8	10.5
19756960	27830463	30338013	1		2175/4/14 23:11	2175/6/12 17:45	58.77361111	58.28557497	0	1	t	2175/4/14 23:15	2175/6/12 18:12	58.79	1	t	47	EW EMER.	WALK-IN/SELF REFERRAL	English	DIVORCED	Medicaid	2	CHRONIC/LONG TERM ACUTE CARE	61	99	79.96	96	143	119	46	86	67.8	61	97	79.08	17	35	22.82	37.39	38.94	37.85714286	91	97	94.08	93.5	41.4	42	12.8
19757949	29474361	38715133	0	2128/8/7	2125/12/27 17:11	2126/2/12 17:40	47.02013889	76.98968348	0	1	t	2126/1/21 12:43	2126/1/31 21:43	10.38	1	t	75	OBSERVATION ADMIT	PHYSICIAN REFERRAL	English	MARRIED	Medicare	1	HOME HEALTH CARE	72	100	84.38461538	101	149	121.72	47	104	60.36	61	114	75.52	12	33	18.61538462	36.44	36.78	36.63571429	89	98	94.07692308	141.6	20.5	20.5	7
19758118	26769790	36078339	0	2145/4/6	2142/5/9 1:13	2142/5/13 15:00	4.574305556	84.35059137	0	1	t	2142/5/9 2:14	2142/5/10 6:30	1.18	1	t	84	EW EMER.	EMERGENCY ROOM	English	MARRIED	Medicare	1	SKILLED NURSING FACILITY	64	83	71.57692308	107	197	175.48	63	109	80	88	124	103.04	17	25	21.61538462	36.33	37.5	36.67142857	87	99	94.46153846	105	35.6	42.4	11.5
19763862	24678571	34023322	1	2179/5/8	2179/5/2 13:16	2179/5/8 23:30	6.426388889	89.33213808	1	1	t	2179/5/2 21:30	2179/5/9 5:09	6.32	1	t	88	EW EMER.	EMERGENCY ROOM	English	MARRIED	Medicare	1	DIED	79	124	93	76	119	104.1707317	42	71	53.3902439	60	81	69.95121951	11	19	14.925	35.83	37.17	36.44444444	92	100	98.65	102.625	28.2	33.4	9
19764583	23783222	36047028	0		2133/4/19 18:57	2133/5/10 15:00	20.83541667	20.29926893	0	1	t	2133/4/20 14:55	2133/4/20 20:09	0.22	1	t	18	OBSERVATION ADMIT	WALK-IN/SELF REFERRAL	English	MARRIED	Medicaid	1	HOME	77	129	92.66666667	142	147	145.8	87	102	96.6	101	112	108.2	12	21	15.5	36.78	36.78	36.78	97	100	98.66666667		22.7	24.6	7.2
19770004	25795566	38487058	0		2183/7/28 22:26	2183/8/1 12:17	3.577083333	30.57204462	0	1	t	2183/7/28 22:27	2183/7/29 20:33	0.92	1	t	30	URGENT	TRANSFER FROM HOSPITAL	English		Private	3	HOME	74	123	92.31818182	110	130	119.3043478	68	83	77	81	96	89.52173913	11	32	23.69565217	35.89	37.28	36.7375	94	100	96	217.5555556	28.1	28.1	8.9
19779059	20702538	33299174	0		2187/9/7 13:46	2187/9/9 17:00	2.134722222	91.68331027	0	1	t	2187/9/7 16:16	2187/9/8 10:07	0.74	1	t	91	OBSERVATION ADMIT	PHYSICIAN REFERRAL	English		Medicare	3	HOME	83	110	92.05	84	156	114.5882353	50	110	71.47058824	62	125	84.70588235	14	31	21.65	36.22	37.06	36.6675	88	99	95.45	129	35.2	43.4	11.2
19786632	21198448	37842777	1		2128/5/30 15:00	2128/6/11 10:10	11.79861111	62.41239781	0	1	t	2128/5/30 16:35	2128/6/1 22:11	2.23	1	t	62	EW EMER.	TRANSFER FROM HOSPITAL	English	SINGLE	Private	1	REHAB	64	112	80.92307692	100	170	133.1851852	56	93	65.59259259	75	114	87	12	23	16.15384615	36.61	37.06	36.82714286	93	98	95.65384615	129	40.7	40.9	14.3
19789054	20078619	33730004	0	2187/5/9	2184/7/15 0:00	2184/8/5 21:00	21.875	49.53663051	0	1	t	2184/7/15 9:22	2184/7/30 18:31	15.38	1	t	49	SURGICAL SAME DAY ADMISSION	PHYSICIAN REFERRAL	English	MARRIED	Other	2	HOME	79	89	84.16	98	122	111.04	71	92	78.64	81	227	95.68	9	23.5	20.15384615	36.33	37.22	36.80777778	100	100	100	121.7727273	21	27.5	6.9
19790357	25873687	36280581	1		2154/5/13 12:59	2154/5/24 14:55	11.08055556	66.36222278	0	1	t	2154/5/15 17:01	2154/5/22 15:39	6.94	1	t	65	EW EMER.	EMERGENCY ROOM	English	MARRIED	Private	1	HOME	54	94	71.59259259	67	177	124.5357143	33	74	51.25	45	111	74.71428571	11	25	18.17857143	34.72	36.72	36.22166667	94	100	99.37037037	147.2666667	10.7	33.7	3.4
19792175	25771403	37689322	1	2122/1/17	2121/7/19 14:45	2121/8/13 18:20	25.14930556	75.54652691	0	1	t	2121/7/19 17:21	2121/7/20 15:54	0.94	1	t	75	EW EMER.	WALK-IN/SELF REFERRAL	English	WIDOWED	Medicare	1	HOME HEALTH CARE	91	124	106.6521739	76	155	106.8695652	47	81	63.04347826	58	92	76.52173913	18	44	28.34782609	36.56	36.83	36.69222222	93	100	97.7826087	148.8333333	20.1	22.6	6.6
19792436	29780587	35026102	0		2167/11/22 15:55	2167/12/4 17:00	12.04513889	65.89163676	0	1	t	2167/11/22 16:53	2167/11/26 14:51	3.92	1	t	65	EW EMER.	TRANSFER FROM HOSPITAL	English		Private	3	REHAB	59	76	68.35135135	100	123	109.5555556	54	71	66.44444444	60	87	70.52777778	10	28	18.18421053	37.1	38.2	37.753	92	99	95.43243243	149.2	37.9	42.9	12.2
19793183	21461519	33104064	0		2158/7/26 6:22	2158/8/15 17:35	20.46736111	37.56473592	0	1	t	2158/7/26 8:39	2158/7/29 17:19	3.36	1	t	37	EW EMER.	EMERGENCY ROOM	English	SINGLE		1	HOME	118	151	131	99	139	116.0434783	54	94	70.82608696	65	103	80.95652174	14	31	18.4	36.78	39.17	37.80285714	91	100	95.75	97	28.5	31.2	9.2
19809932	28922842	38849369	1		2176/10/10 1:12	2176/10/17 17:32	7.680555556	51.77496564	0	1	t	2176/10/13 8:28	2176/10/14 12:34	1.17	1	t	51	OBSERVATION ADMIT	TRANSFER FROM HOSPITAL	English	MARRIED	Private	1	HOME HEALTH CARE	51	93	79.26923077	103	139	121.6071429	51	84	69.17857143	68	104	86.10714286	6	60	19.07142857	36.39	37.17	36.84333333	94	100	97.92857143	140.3125	30.8	41.3	10.6
19828572	21349609	35407739	0		2168/4/10 11:15	2168/4/19 14:14	9.124305556	67.27507447	0	1	t	2168/4/13 17:17	2168/4/14 18:55	1.07	1	t	67	SURGICAL SAME DAY ADMISSION	PHYSICIAN REFERRAL	English	SINGLE	Medicare	1	HOME HEALTH CARE	79	103	87.64	87	127	107.48	29	68	47.04	45	73	60.96	14	23	17.64	36.39	37	36.83888889	91	100	97.28	100	28.3	28.6	8.8
19829642	28189440	30830667	0		2113/3/11 18:25	2113/3/16 18:30	5.003472222	63.19101681	0	1	t	2113/3/11 18:27	2113/3/14 23:33	3.21	1	t	63	URGENT	TRANSFER FROM HOSPITAL	English	MARRIED	Private	1	HOME HEALTH CARE	49	76	61.86956522	40	148	110.3571429	17	79	60.67857143	26	98	74.46428571	16	20	19.79166667	37.11	37.56	37.32571429	94	100	98.30434783	161.6666667	45.9	46.9	14.2
19853487	21055852	35648098	1		2123/5/19 20:30	2123/5/23 17:59	3.895138889	56.37950774	0	1	t	2123/5/19 20:32	2123/5/23 18:07	3.9	1	t	55	URGENT	TRANSFER FROM HOSPITAL	English	SINGLE	Medicare	1	ACUTE HOSPITAL	77	102	91.88	93	158	129.52	56	82	70.16	69	102	86.88	13	23	19.13461538	36.61	37.28	37.00857143	95	100	96.88	94.75	31.2	35.9	10.2
19856095	20069946	39492127	1		2157/11/30 0:00	2157/12/16 11:30	16.47916667	72.91172428	0	1	t	2157/11/30 11:00	2157/12/9 18:57	9.33	1	t	72	SURGICAL SAME DAY ADMISSION	PHYSICIAN REFERRAL	English	DIVORCED	Medicare	1	REHAB	72	102	90.28571429	69	133	108.8611111	44	74	56.5	59	95	74.77777778	11	25	16.2	35.2	37.6	36.69655172	86	100	96.08571429	128.3125	21.8	27.3	7.2
19872267	26506881	31321104	0		2143/2/17 0:08	2143/2/25 19:43	8.815972222	42.12869702	0	1	t	2143/2/17 0:09	2143/2/20 22:50	3.94	1	t	42	URGENT	TRANSFER FROM HOSPITAL	English	MARRIED	Private	1	HOME	74	108	93.75	113	163	139.375	63	97	80.83333333	76	112	94.29166667	15	24	19	36.06	37.06	36.41833333	92	100	95.875	110.625	29.5	35.6	10.4
19886006	29948580	31589628	0	2111/7/25	2111/7/15 19:42	2111/7/25 17:25	9.904861111	72.53613997	1	1	t	2111/7/18 13:00	2111/7/20 14:57	2.08	1	t	72	URGENT	TRANSFER FROM HOSPITAL	English		Medicare	1	DIED	78	110	86.22222222	96	154	131.875	49	114	67.875	69	121	85.08695652	14	34	21.88888889	36.33	36.83	36.65888889	85	96	94	118.6666667	20.5	25.6	6.3
19906533	27814861	39072765	0	2190/4/3	2189/6/10 20:50	2189/6/28 16:35	17.82291667	64.44269294	0	1	t	2189/6/18 4:17	2189/6/25 18:46	7.6	1	t	55	OBSERVATION ADMIT	WALK-IN/SELF REFERRAL	English	MARRIED	Private	3	HOME	77	113	92.55555556	81	150	107.421875	51	88	62.140625	55	104	78.12121212	13	26	16.31034483	36.67	38.33	37.40333333	98	100	99.92857143	144.5	31.7	38.3	10.4
19956654	21414941	37645530	1	2139/1/25	2136/1/7 11:45	2136/1/14 15:00	7.135416667	74.0177679	0	1	t	2136/1/9 22:08	2136/1/12 18:17	2.84	1	t	74	ELECTIVE	PHYSICIAN REFERRAL	English	MARRIED	Medicare	1	HOME HEALTH CARE	66	113	83.11538462	76	142	113.5833333	47	84	57.125	56	88	70.5	9	27	15.7037037	36.44	38.06	37.43	93	99	97.42307692	128.8333333	33.9	38.4	10.8
19957905	28462785	35376001	0	2185/11/5	2185/8/12 17:15	2185/8/18 14:00	5.864583333	48.61252197	0	1	t	2185/8/12 19:16	2185/8/14 19:24	2.01	1	t	48	EW EMER.	EMERGENCY ROOM	Russian	SINGLE	Medicaid	1	HOME HEALTH CARE	76	137	100.0416667	81	117	99.2	49	86	66.7	54	91	73.65	10	35	20.96	35.11	37.06	36.5	93	99	97.125	147.5	23.1	27	7.5
19972172	23625602	39366389	1	2156/10/29	2156/10/18 18:57	2156/10/29 17:37	10.94444444	91.79889384	1	1	t	2156/10/18 20:27	2156/10/29 19:32	10.96	1	t	91	EW EMER.	EMERGENCY ROOM	English	MARRIED	Medicare	1	DIED	65	81	71.80769231	132	168	151.08	49	115	60.04	70	121	81.64	11	21	16.07692308	36.44	36.78	36.61857143	92	97	95.11538462	136.6666667	33.3	34.4	10.1
19991135	22928481	30308497	0	2133/7/19	2126/3/29 0:52	2126/4/4 14:00	6.547222222	59.23970987	0	1	t	2126/3/29 2:10	2126/4/4 14:17	6.51	1	t	57	EW EMER.	EMERGENCY ROOM	English	SINGLE	Medicare	1	CHRONIC/LONG TERM ACUTE CARE	96	121	105.7692308	75	182	106.7083333	30	101	57.33333333	41	119	68.56	18	41	26.88461538	37.72	38.28	37.93333333	86	96	91.56	124.5	36.6	42.4	12.7
[truncated: 199 more columns]
